# Supplementary material for: Most Pleiotropic Effects of Gene Knockouts Are Evolutionarily Transient in Yeasts
Source: Mol Biol Evol. 2024 Sep 6;41(9):msae189. doi: 10.1093/molbev/msae189 (PMC11414406; doi:10.1093/molbev/msae189)
Supplement: msae189_Supplementary_Data [file msae189_supplementary_data.zip]

Archive with 2 entries (2 files):
- Supplementary_tables_v10.xlsx
- Supplemetary_figures_v10.pdf
