# Supplementary material for: Most Pleiotropic Effects of Gene Knockouts Are Evolutionarily Transient in Yeasts
Source: Mol Biol Evol. 2024 Sep 6;41(9):msae189. doi: 10.1093/molbev/msae189 (PMC11414406; doi:10.1093/molbev/msae189)
Supplement: msae189_Supplementary_Data [file msae189_supplementary_data.zip › Supplementary_tables_v10.xlsx]

## Sheet: Table S1
Table S1. Information on 100 TFs.
TF_ID	TF_Systematic_Name	TF_Strandard_Name	TF_Annotaion	TF_Class
by-1-1	YAL051W	OAF1	Oleate-activated transcription factor; subunit of a heterodimeric complex with Pip2p, which binds to oleate-response elements (ORE) in the promoter of genes involved in beta-oxidation of fatty acids, peroxisome organization and biogenesis, activating transcription in the presence of oleate; regulates chromatin silencing at telomeres; involved in diauxic shift; OAF1 has a paralog, PIP2, that arose…	dual
by-1-10	YKL043W	PHD1	Transcriptional activator that enhances pseudohyphal growth; physically interacts with the Tup1-Cyc8 complex and recruits Tup1p to its targets; regulates expression of FLO11, an adhesin required for pseudohyphal filament formation; similar to StuA, an A. nidulans developmental regulator; potential Cdc28p substrate; PHD1 has a paralog, SOK2, that arose from the whole genome duplication	n.c.
by-1-11	YKL038W	RGT1	Glucose-responsive transcription factor; regulates expression of several glucose transporter (HXT) genes in response to glucose; binds to promoters and acts both as a transcriptional activator and repressor; recruits Tup1p/Cyc8p to target gene promoters; RGT1 has a paralog, EDS1, that arose from the whole genome duplication	n.c.
by-1-12	YKL015W	PUT3	Transcriptional activator; binds specific gene recruitment sequences and is required for DNA zip code-mediated targeting of genes to nuclear periphery; regulates proline utilization genes, constitutively binds PUT1 and PUT2 promoters as a dimer, undergoes conformational change to form active state; binds other promoters only under activating conditions; differentially phosphorylated in presence o…	n.c.
by-1-15	YKL185W	ASH1	Component of the Rpd3L histone deacetylase complex; zinc-finger inhibitor of HO transcription; mRNA is localized and translated in the distal tip of anaphase cells, resulting in accumulation of Ash1p in daughter cell nuclei and inhibition of HO expression; potential Cdc28p substrate	repressor
by-1-16	YLL054C	YLL054C	Putative protein of unknown function with similarity to Pip2p; an oleate-specific transcriptional activator of peroxisome proliferation; YLL054C is not an essential gene	repressor
by-1-17	YLR176C	RFX1	Major transcriptional repressor of DNA-damage-regulated genes; recruits repressors Tup1p and Cyc8p to their promoters; involved in DNA damage and replication checkpoint pathway; similar to a family of mammalian DNA binding RFX1-4 proteins	n.c.
by-1-18	YLR228C	ECM22	Sterol regulatory element binding protein; regulates transcription of sterol biosynthetic genes upon sterol depletion, after relocating from intracellular membranes to perinuclear foci; redundant activator of filamentation with UPC2, up-regulating the expression of genes involved in filamentous growth; contains Zn[2]-Cys[6] binuclear cluster; ECM22 has a paralog, UPC2, that arose from the whole g…	activator
by-1-19	YLR266C	PDR8	Transcription factor; targets include ATP-binding cassette (ABC) transporters, major facilitator superfamily transporters, and other genes involved in the pleiotropic drug resistance (PDR) phenomenon; PDR8 has a paralog, YRR1, that arose from the whole genome duplication	activator
by-1-2	YJL110C	GZF3	GATA zinc finger protein; negatively regulates nitrogen catabolic gene expression by competing with Gat1p for GATA site binding; function requires a repressive carbon source; dimerizes with Dal80p and binds to Tor1p; GZF3 has a paralog, DAL80, that arose from the whole genome duplication	activator
by-1-20	YLR278C	YLR278C	Zinc-cluster protein; GFP-fusion protein localizes to the nucleus; mutant shows moderate growth defect on caffeine; has a prion-domain like fragment that increases frequency of [URE3]; YLR278C is not an essential gene	n.c.
by-1-21	YLR375W	STP3	Zinc-finger protein of unknown function; possibly involved in pre-tRNA splicing and in uptake of branched-chain amino acids; STP3 has a paralog, STP4, that arose from the whole genome duplication	activator
by-1-23	YML027W	YOX1	Homeobox transcriptional repressor; binds to Mcm1p and to early cell cycle boxes (ECBs) in the promoters of cell cycle-regulated genes expressed in M/G1 phase; expression is cell cycle-regulated; phosphorylated by Cdc28p; relocalizes from nucleus to cytoplasm upon DNA replication stress; YOX1 has a paralog, YHP1, that arose from the whole genome duplication	repressor
by-1-24	YML007W	YAP1	Basic leucine zipper (bZIP) transcription factor; required for oxidative stress tolerance; activated by H2O2 through the multistep formation of disulfide bonds and transit from the cytoplasm to the nucleus; Yap1p is degraded in the nucleus after the oxidative stress has passed; mediates resistance to cadmium; relative distribution to the nucleus increases upon DNA replication stress; YAP1 has a p…	activator
by-1-25	YMR016C	SOK2	Nuclear protein that negatively regulates pseudohyphal differentiation; plays a regulatory role in the cyclic AMP (cAMP)-dependent protein kinase (PKA) signal transduction pathway; relocalizes to the cytosol in response to hypoxia; SOK2 has a paralog, PHD1, that arose from the whole genome duplication	activator
by-1-26	YMR019W	STB4	Putative transcription factor; contains a Zn(II)2Cys6 zinc finger domain characteristic of DNA-binding proteins; computational analysis suggests a role in regulation of expression of genes encoding transporters; binds Sin3p in a two-hybrid assay;	activator
by-1-28	YMR037C	MSN2	Stress-responsive transcriptional activator; activated in stochastic pulses of nuclear localization in response to various stress conditions; binds DNA at stress response elements of responsive genes; relative distribution to nucleus increases upon DNA replication stress	activator
by-1-29	YMR042W	ARG80	Transcription factor involved in regulating arginine-responsive genes; acts with Arg81p and Arg82p	n.c.
by-1-3	YJL103C	GSM1	Putative zinc cluster protein of unknown function; proposed to be involved in the regulation of energy metabolism, based on patterns of expression and sequence analysis	activator
by-1-30	YMR070W	MOT3	Transcriptional repressor, activator; role in cellular adjustment to osmotic stress including modulation of mating efficiency; involved in repression of subset of hypoxic genes by Rox1p, repression of several DAN/TIR genes during aerobic growth, ergosterol biosynthetic genes in response to hyperosmotic stress; contributes to recruitment of Tup1p-Cyc8p general repressor to promoters; relocalizes t…	repressor
by-1-31	YMR072W	ABF2	Mitochondrial DNA-binding protein; involved in mitochondrial DNA replication and recombination, member of HMG1 DNA-binding protein family; activity may be regulated by protein kinase A phosphorylation; ABF2 has a paralog, IXR1, that arose from the whole genome duplication; human homolog TFAM can complement yeast abf2 mutant, rescuing the loss-of-mitochondrial DNA phenotype in a yeast abf2 strain	n.c.
by-1-32	YML113W	DAT1	DNA binding protein that recognizes oligo(dA).oligo(dT) tracts; Arg side chain in its N-terminal pentad Gly-Arg-Lys-Pro-Gly repeat is required for DNA-binding; relocalizes to the cytosol in response to hypoxia; not essential for viability	n.c.
by-1-33	YMR182C	RGM1	Putative zinc finger DNA binding transcription factor; contains two N-terminal C2H2 zinc fingers and C-terminal proline rich domain; overproduction impairs cell growth and induces expression of genes involved in monosaccharide catabolism and aldehyde metabolism; regulates expression of of Y' telomeric elements and subtelomeric COS genes; relocalizes to the cytosol in response to hypoxia; RGM1 has…	n.c.
by-1-37	YNL314W	DAL82	Positive regulator of allophanate inducible genes; binds a dodecanucleotide sequence upstream of all genes that are induced by allophanate; contains an UISALL DNA-binding, a transcriptional activation, and a coiled-coil domain	activator
by-1-38	YNL068C	FKH2	Forkhead family transcription factor; rate-limiting activator of replication origins; evolutionarily conserved regulator of lifespan; binds multiple chromosomal elements with distinct specificities, cell cycle dynamics; positively regulates transcriptional elongation; facilitates clustering, activation of early-firing replication origins; negative role in chromatin silencing at HML and HMR; major…	activator
by-1-39	YNL027W	CRZ1	Transcription factor, activates transcription of stress response genes; nuclear localization is positively regulated by calcineurin-mediated dephosphorylation; rapidly localizes to the nucleus under blue light stress; can be activated in stochastic pulses of nuclear localization in response to calcium	n.c.
by-1-4	YJL089W	SIP4	C6 zinc cluster transcriptional activator; binds to the carbon source-responsive element (CSRE) of gluconeogenic genes; involved in the positive regulation of gluconeogenesis; regulated by Snf1p protein kinase; localized to the nucleus	n.c.
by-1-40	YOR028C	CIN5	Basic leucine zipper (bZIP) transcription factor of the yAP-1 family; physically interacts with the Tup1-Cyc8 complex and recruits Tup1p to its targets; mediates pleiotropic drug resistance and salt tolerance; nuclearly localized under oxidative stress and sequestered in the cytoplasm by Lot6p under reducing conditions; CIN5 has a paralog, YAP6, that arose from the whole genome duplication	n.c.
by-1-41	YOR032C	HMS1	bHLH protein with similarity to myc-family transcription factors; overexpression confers hyperfilamentous growth and suppresses the pseudohyphal filamentation defect of a diploid mep1 mep2 homozygous null mutant	n.c.
by-1-42	YOR113W	AZF1	Zinc-finger transcription factor; involved in diauxic shift; in the presence of glucose, activates transcription of genes involved in growth and carbon metabolism; in nonfermentable carbon sources, activates transcription of genes involved in maintenance of cell wall integrity; relocalizes to the cytosol in response to hypoxia	activator
by-1-44	YOR162C	YRR1	Zn2-Cys6 zinc-finger transcription factor; activates genes involved in multidrug resistance; paralog of Yrm1p, acting on an overlapping set of target genes; YRR1 has a paralog, PDR8, that arose from the whole genome duplication	n.c.
by-1-45	YOR172W	YRM1	Zinc finger transcription factor involved in multidrug resistance; Zn(2)-Cys(6) zinc finger transcription factor; activates genes involved in multidrug resistance; paralog of Yrr1p, acting on an overlapping set of target genes	activator
by-1-46	YOL116W	MSN1	Transcriptional activator; involved in regulation of invertase and glucoamylase expression, invasive growth and pseudohyphal differentiation, iron uptake, chromium accumulation, and response to osmotic stress; localizes to the nucleus; relative distribution to the nucleus increases upon DNA replication stress	activator
by-1-48	YOR344C	TYE7	Serine-rich protein that contains a bHLH DNA binding motif; binds E-boxes of glycolytic genes and contributes to their activation; may function as a transcriptional activator in Ty1-mediated gene expression; bHLH stands for basic-helix-loop-helix	activator
by-1-5	YJL056C	ZAP1	Zinc-regulated transcription factor; binds to zinc-responsive promoters to induce transcription of certain genes in presence of zinc, represses other genes in low zinc; regulates its own transcription; contains seven zinc-finger domains	n.c.
by-1-7	YJR127C	RSF2	Zinc-finger protein; involved in transcriptional control of both nuclear and mitochondrial genes, many of which specify products required for glycerol-based growth, respiration, and other functions; RSF2 has a paralog, TDA9, that arose from the whole genome duplication; relocalizes from nucleus to cytoplasm upon DNA replication stress	repressor
by-1-8	YKL109W	HAP4	Transcription factor; subunit of the heme-activated, glucose-repressed Hap2p/3p/4p/5p CCAAT-binding complex, a transcriptional activator and global regulator of respiratory gene expression; provides the principal activation function of the complex; involved in diauxic shift	activator
by-1-9	YKL062W	MSN4	Stress-responsive transcriptional activator; activated in stochastic pulses of nuclear localization in response to various stress conditions; binds DNA at stress response elements of responsive genes, inducing gene expression; involved in diauxic shift	n.c.
by-2-1	YDR423C	CAD1	AP-1-like basic leucine zipper (bZIP) transcriptional activator; involved in stress responses, iron metabolism, and pleiotropic drug resistance; controls a set of genes involved in stabilizing proteins; binds consensus sequence TTACTAA; CAD1 has a paralog, YAP1, that arose from the whole genome duplication	activator
by-2-12	YER069W	ARG5,6	Acetylglutamate kinase and N-acetyl-gamma-glutamyl-phosphate reductase; N-acetyl-L-glutamate kinase (NAGK) catalyzes the 2nd and N-acetyl-gamma-glutamyl-phosphate reductase (NAGSA), the 3rd step in arginine biosynthesis; synthesized as a precursor which is processed in the mitochondrion to yield mature NAGK and NAGSA; enzymes form a metabolon complex with Arg2p; NAGK C-terminal domain stabilizes …	repressor
by-2-13	YER088C	DOT6	Protein involved in rRNA and ribosome biogenesis; activated in stochastic pulses of nuclear localization; binds polymerase A and C motif; subunit of the RPD3L histone deacetylase complex; has chromatin specific SANT domain; involved in telomeric gene silencing and filamentation; relative distribution to the nucleus increases upon DNA replication stress	activator
by-2-15	YER130C	COM2	Transcription factor that binds IME1 Upstream Activation Signal (UAS)ru; COM2 transcription is regulated by Haa1p, Sok2p and Zap1p transcriptional activators; may bind the IME1 promoter under all growth conditions to negatively regulate its transcription in the absence of a positive regulator that binds more effectively; repressor activity may depend on phosphorylation by PKA; C. albicans homolog…	n.c.
by-2-16	YER169W	RPH1	JmjC domain-containing histone demethylase; targets tri- and dimethylated H3K36; associates with actively transcribed regions and promotes elongation; repressor of autophagy-related genes in nutrient-replete conditions; damage-responsive repressor of PHR1; phosphorylated by the Rad53p-dependent DNA damage checkpoint pathway and by a Rim1p-mediated event during starvation; target of stress-induced…	n.c.
by-2-18	YFR034C	PHO4	Basic helix-loop-helix (bHLH) transcription factor of the myc-family; activates transcription cooperatively with Pho2p in response to phosphate limitation; binding to 'CACGTG' motif is regulated by chromatin restriction, competitive binding of Cbf1p to the same DNA binding motif and cooperation with Pho2p; function is regulated by phosphorylation at multiple sites and by phosphate availability	activator
by-2-19	YFL031W	HAC1	Basic leucine zipper (bZIP) transcription factor (ATF/CREB1 homolog); regulates the unfolded protein response, via UPRE binding, and membrane biogenesis; ER stress-induced splicing pathway facilitates efficient Hac1p synthesis; two functional forms of Hac1p are produced; translation initiation is repressed under non-stress conditions; protein abundance increases in response to DNA replication str…	activator
by-2-2	YDR451C	YHP1	Homeobox transcriptional repressor; binds Mcm1p and early cell cycle box (ECB) elements of cell cycle regulated genes, thereby restricting ECB-mediated transcription to the M/G1 interval; YHP1 has a paralog, YOX1, that arose from the whole genome duplication	n.c.
by-2-20	YFL021W	GAT1	Transcriptional activator of nitrogen catabolite repression genes; contains a GATA-1-type zinc finger DNA-binding motif; activity and localization regulated by nitrogen limitation and Ure2p; different translational starts produce two major and two minor isoforms that are differentially regulated and localized	n.c.
by-2-21	YGL166W	CUP2	Copper-binding transcription factor; activates transcription of the metallothionein genes CUP1-1 and CUP1-2 in response to elevated copper concentrations; required for regulation of copper genes in response to DNA-damaging reagents; CUP2 has a paralog, HAA1, that arose from the whole genome duplication	repressor
by-2-22	YGL162W	SUT1	Zn(II)2Cys6 family transcription factor; positively regulates sterol uptake genes under anaerobic conditions; involved in hypoxic gene expression; represses filamentation-inducing genes during vegetative growth; positively regulates mating with SUT2 by repressing expression of genes that act as mating inhibitors; repressed by STE12; relocalizes from the nucleus to the cytoplasm upon DNA replicati…	repressor
by-2-23	YGL096W	TOS8	Homeodomain-containing protein and putative transcription factor; found associated with chromatin; target of SBF transcription factor; induced during meiosis and under cell-damaging conditions; TOS8 has a paralog, CUP9, that arose from the whole genome duplication	activator
by-2-24	YGL071W	AFT1	Transcription factor involved in iron utilization and homeostasis; binds consensus site PyPuCACCCPu and activates transcription in response to changes in iron availability; in iron-replete conditions localization is regulated by Grx3p, Grx4p, and Fra2p, and promoter binding is negatively regulated via Grx3p-Grx4p binding; AFT1 has a paralog, AFT2, that arose from the whole genome duplication; rel…	dual
by-2-25	YGL035C	MIG1	Transcription factor involved in glucose repression; sequence specific DNA binding protein containing two Cys2His2 zinc finger motifs; regulated by the SNF1 kinase and the GLC7 phosphatase; regulates filamentous growth along with Mig2p in response to glucose depletion; activated in stochastic pulses of nuclear localization, shuttling between cytosol and nucleus depending on external glucose level…	activator
by-2-27	YGL237C	HAP2	Subunit of the Hap2p/3p/4p/5p CCAAT-binding complex; complex is heme-activated and glucose-repressed; complex is a transcriptional activator and global regulator of respiratory gene expression; contains sequences sufficient for both complex assembly and DNA binding; respiratory defect of the null mutant is functionally complemented by human NFYA	n.c.
by-2-28	YGR067C	YGR067C	Putative protein of unknown function; contains a zinc finger motif similar to that of Adr1p	n.c.
by-2-29	YGL209W	MIG2	Zinc finger transcriptional repressor; cooperates with Mig1p in glucose-induced gene repression; under low glucose conditions relocalizes to mitochondrion, where it interacts with Ups1p, antagonizes mitochondrial fission factor Dnm1p, indicative of a role in mitochondrial fusion or regulating morphology; regulates filamentous growth in response to glucose depletion; activated in stochastic pulses…	n.c.
by-2-31	YHR056C	RSC30	Component of the RSC chromatin remodeling complex; non-essential gene required for regulation of ribosomal protein genes and the cell wall/stress response; null mutants are osmosensitive; RSC30 has a paralog, RSC3, that arose from the whole genome duplication	activator
by-2-33	YHR124W	NDT80	Meiosis-specific transcription factor; required for exit from pachytene and for full meiotic recombination; activates middle sporulation genes; competes with Sum1p for binding to promoters containing middle sporulation elements (MSE)	n.c.
by-2-34	YHL027W	RIM101	Cys2His2 zinc-finger transcriptional repressor; involved in alkaline responsive gene repression as part of adaptation to alkaline conditions; involved in cell wall assembly; required for alkaline pH-stimulated haploid invasive growth and sporulation; activated by alkaline-dependent proteolytic processing which results in removal of the C-terminal tail; similar to A. nidulans PacC	repressor
by-2-36	YHR206W	SKN7	Nuclear response regulator and transcription factor; physically interacts with the Tup1-Cyc8 complex and recruits Tup1p to its targets; part of a branched two-component signaling system; required for optimal induction of heat-shock genes in response to oxidative stress; involved in osmoregulation; relocalizes to the cytosol in response to hypoxia; SKN7 has a paralog, HMS2, that arose from the who…	activator
by-2-38	YHR006W	STP2	Transcription factor; activated by proteolytic processing in response to signals from the SPS sensor system for external amino acids; activates transcription of amino acid permease genes; STP2 has a paralog, STP1, that arose from the whole genome duplication	repressor
by-2-39	YIL056W	VHR1	Transcriptional activator; required for the vitamin H-responsive element (VHRE) mediated induction of VHT1 (Vitamin H transporter) and BIO5 (biotin biosynthesis intermediate transporter) in response to low biotin concentrations; VHR1 has a paralog, VHR2, that arose from the whole genome duplication	n.c.
by-2-41	YIR013C	GAT4	Protein containing GATA family zinc finger motifs; involved in spore wall assembly; sequence similarity to GAT3, and the double mutant gat3 gat4 exhibits reduced dityrosine fluorescence relative to the single mutants	n.c.
by-2-42	YIR018W	YAP5	Basic leucine zipper (bZIP) iron-sensing transcription factor; involved in diauxic shift; YAP5 has a paralog, YAP7, that arose from the whole genome duplication	n.c.
by-2-43	YIL130W	ASG1	Zinc cluster protein proposed to be a transcriptional regulator; regulator involved in the stress response; null mutants have a respiratory deficiency, calcofluor white sensitivity and slightly increased cycloheximide resistance	n.c.
by-2-45	YIL131C	FKH1	Forkhead family transcription factor; rate-limiting replication origin activator; evolutionarily conserved lifespan regulator; binds multiple chromosomal elements with distinct specificities, cell cycle dynamics; regulates transcription elongation, chromatin silencing at mating loci, expression of G2/M phase genes; facilitates clustering, activation of early-firing replication origins; binds HML …	n.c.
by-2-5	YDR520C	URC2	Putative Zn(II)2Cys6 motif containing transcription factor; non-essential gene identified in a screen for mutants with increased levels of rDNA transcription; similar to S. kluyveri Urc2p involved in uracil catabolism	activator
by-2-6	YDL170W	UGA3	Transcriptional activator for GABA-dependent induction of GABA genes; binds to DNA elements found in the promoters of target genes and increases their expression in the presence of GABA (gamma-aminobutyrate); zinc finger transcription factor of the Zn(2)-Cys(6) binuclear cluster domain type; localized to the nucleus; examples of GABA genes include UGA1, UGA2, and UGA4	n.c.
by-2-7	YER028C	MIG3	Transcriptional regulator; partially nonfunctional in S288C strains but has a major role in catabolite repression and ethanol response in some other strains; involved in response to toxic agents; phosphorylation by Snf1p or the Mec1p pathway inactivates Mig3p, allowing induction of damage response genesenvironment	n.c.
by-2-9	YER045C	ACA1	ATF/CREB family basic leucine zipper (bZIP) transcription factor; binds as a homodimer to the ATF/CREB consensus sequence TGACGTCA; important for carbon source utilization; target genes include GRE2 and COS8; ACA1 has a paralog, CST6, that arose from the whole genome duplication	repressor
by-3-1	YOR358W	HAP5	Subunit of the Hap2p/3p/4p/5p CCAAT-binding complex; complex is heme-activated and glucose repressed; complex is a transcriptional activator and global regulator of respiratory gene expression; required for assembly and DNA binding activity of the complex	n.c.
by-3-11	YPR013C	CMR3	Putative zinc finger protein; YPR013C is not an essential gene	repressor
by-3-12	YPR015C	YPR015C	Putative zinc finger transcription factor; binds DNA in sequence-specific manner; overexpression causes a cell cycle delay or arrest	activator
by-3-13	YPR022C	SDD4	Putative transcription factor, as suggested by computational analysis; green fluorescent protein (GFP)-fusion protein localizes to both the cytoplasm and the nucleus and is induced in response to the DNA-damaging agent MMS; overproduction of a truncation allele suppresses lethality due to expression of the dominant PET9 allele AAC2-A128P	activator
by-3-14	YPR065W	ROX1	Heme-dependent repressor of hypoxic genes; mediates aerobic transcriptional repression of hypoxia induced genes such as COX5b and CYC7; repressor function regulated through decreased promoter occupancy in response to oxidative stress; contains an HMG domain that is responsible for DNA bending activity; involved in the hyperosmotic stress resistance	activator
by-3-15	YPL248C	GAL4	DNA-binding transcription factor required for activating GAL genes; responds to galactose; repressed by Gal80p and activated by Gal3p	activator
by-3-16	YPL230W	USV1	Putative transcription factor containing a C2H2 zinc finger; mutation affects transcriptional regulation of genes involved in growth on non-fermentable carbon sources, response to salt stress and cell wall biosynthesis; USV1 has a paralog, RGM1, that arose from the whole genome duplication	dual
by-3-17	YBL021C	HAP3	Subunit of the Hap2p/3p/4p/5p CCAAT-binding complex; complex is heme-activated and glucose-repressed; complex is a transcriptional activator and global regulator of respiratory gene expression; contains sequences contributing to both complex assembly and DNA binding	n.c.
by-3-18	YBL005W	PDR3	Transcriptional activator of the pleiotropic drug resistance network; regulates expression of ATP-binding cassette (ABC) transporters through binding to cis-acting PDRE sites (PDR responsive elements); has a role in response to drugs and organic solvents; post-translationally up-regulated in cells lacking functional mitochondrial genome; involved in diauxic shift; relative distribution to nucleus…	activator
by-3-2	YOR380W	RDR1	Transcriptional repressor involved in regulating multidrug resistance; negatively regulates expression of the PDR5 gene; member of the Gal4p family of zinc cluster proteins	activator
by-3-20	YBR066C	NRG2	Transcriptional repressor; mediates glucose repression and negatively regulates filamentous growth; activated in stochastic pulses of nuclear localization in response to low glucose	repressor
by-3-21	YBR083W	TEC1	Transcription factor targeting filamentation genes and Ty1 expression; Ste12p activation of most filamentation gene promoters depends on Tec1p and Tec1p transcriptional activity is dependent on its association with Ste12p; binds to TCS elements upstream of filamentation genes, which are regulated by Tec1p/Ste12p/Dig1p complex; competes with Dig2p for binding to Ste12p/Dig1p; positive regulator of…	activator
by-3-22	YBR089C-A	NHP6B	High-mobility group (HMG) protein; binds to and remodels nucleosomes; involved in recruiting FACT and other chromatin remodelling complexes to the chromosomes; functionally redundant with Nhp6Ap; required for transcriptional initiation fidelity of some tRNA genes; homologous to mammalian HMGB1 and HMGB2; NHP6B has a paralog, NHP6A, that arose from the whole genome duplication	activator
by-3-24	YBR182C	SMP1	MADS-box transcription factor involved in osmotic stress response; SMP1 has a paralog, RLM1, that arose from the whole genome duplication	activator
by-3-25	YBR239C	ERT1	Transcriptional regulator; involved in regulation of gluconeogenesis and fermentable carbon utilization; GFP-fusion protein localizes to cytoplasm, nucleus; null mutation affects periodicity of transcriptional and metabolic oscillation; plays role in restricting Ty1 transposition; member of the zinc cluster family of proteins, similar to Rds2p	n.c.
by-3-28	YBL054W	TOD6	PAC motif binding protein involved in rRNA and ribosome biogenesis; subunit of the RPD3L histone deacetylase complex; Myb-like HTH transcription factor; hypophosphorylated by rapamycin treatment in a Sch9p-dependent manner; activated in stochastic pulses of nuclear localization	n.c.
by-3-31	YCR065W	HCM1	Forkhead transcription factor; drives S-phase activation of genes involved in chromosome segregation, spindle dynamics, budding; also activates genes involved in respiration, use of alternative energy sources (like proline), NAD synthesis, oxidative stress resistance; key factor in early adaptation to nutrient deficiency and diauxic shift; suppressor of calmodulin mutants with specific SPB assemb…	activator
by-3-32	YDL106C	PHO2	Homeobox transcription factor; regulatory targets include genes involved in phosphate metabolism; binds cooperatively with Pho4p to the PHO5 promoter; phosphorylation of Pho2p facilitates interaction with Pho4p; relocalizes to the cytosol in response to hypoxia	n.c.
by-3-35	YDR026C	NSI1	RNA polymerase I termination factor; binds to rDNA terminator element, required for efficient Pol I termination; required for rDNA silencing at NTS1; facilities association of Sir2p with NTS1, contributes to rDNA stability and cell longevity; interacts physically with Fob1p and RENT subunits, Sir2p and Net1p; may interact with ribosomes, based on co-purification experiments; Myb-like DNA-binding …	activator
by-3-38	YDR043C	NRG1	Transcriptional repressor; recruits the Cyc8p-Tup1p complex to promoters; mediates glucose repression and negatively regulates a variety of processes including filamentous growth and alkaline pH response; activated in stochastic pulses of nuclear localization in response to low glucose	n.c.
by-3-39	YDR096W	GIS1	Histone demethylase and transcription factor; regulates genes during nutrient limitation; activity modulated by proteasome-mediated proteolysis; has JmjC and JmjN domain in N-terminus that interact, promoting stability and proper transcriptional activity; contains two transactivating domains downstream of Jmj domains and a C-terminal DNA binding domain; relocalizes to the cytosol in response to h…	activator
by-3-4	YOL089C	HAL9	Putative transcription factor containing a zinc finger; overexpression increases salt tolerance through increased expression of the ENA1 (Na+/Li+ extrusion pump) gene while gene disruption decreases both salt tolerance and ENA1 expression; HAL9 has a paralog, TBS1, that arose from the whole genome duplication	n.c.
by-3-42	YDR169C	STB3	Ribosomal RNA processing element (RRPE)-binding protein; involved in the glucose-induced transition from quiescence to growth; restricted to nucleus in quiescent cells, released into cytoplasm after glucose repletion; binds Sin3p; relative distribution to the nucleus increases upon DNA replication stress	n.c.
by-3-44	YDR213W	UPC2	Sterol regulatory element binding protein; induces sterol biosynthetic genes, upon sterol depletion; acts as a sterol sensor, binding ergosterol in sterol rich conditions; relocates from intracellular membranes to perinuclear foci upon sterol depletion; redundant activator of filamentation with ECM22, up-regulating the expression of filamentous growth genes; contains a Zn[2]-Cys[6] binuclear clus…	activator
by-3-45	YDR216W	ADR1	Carbon source-responsive zinc-finger transcription factor; required for transcription of the glucose-repressed gene ADH2, of peroxisomal protein genes, and of genes required for ethanol, glycerol, and fatty acid utilization	activator
by-3-46	YDR253C	MET32	Zinc-finger DNA-binding transcription factor; involved in transcriptional regulation of the methionine biosynthetic genes; targets strong transcriptional activator Met4p to promoters of sulfur metabolic genes; feedforward loop exists in the regulation of genes controlled by Met4p and Met32p; lack of such a loop for MET31 may account for the differential actions of Met32p and Met31p; MET32 has a p…	activator
by-3-48	YDR421W	ARO80	Zinc finger transcriptional activator of the Zn2Cys6 family; activates transcription of aromatic amino acid catabolic genes in the presence of aromatic amino acids	activator
by-3-5	YPL202C	AFT2	Iron-regulated transcriptional activator; activates genes involved in intracellular iron use and required for iron homeostasis and resistance to oxidative stress; AFT2 has a paralog, AFT1, that arose from the whole genome duplication	n.c.
by-3-6	YPL177C	CUP9	Homeodomain-containing transcriptional repressor; regulates expression of PTR2, which encodes a major peptide transporter; imported peptides activate ubiquitin-dependent proteolysis, resulting in degradation of Cup9p and de-repression of PTR2 transcription; CUP9 has a paralog, TOS8, that arose from the whole genome duplication; protein abundance increases in response to DNA replication stress	n.c.
by-3-7	YPL133C	RDS2	Transcription factor involved in regulating gluconeogenesis; also involved in the regulation of glyoxylate cycle genes; member of the zinc cluster family of proteins; confers resistance to ketoconazole	n.c.
by-3-9	YPL038W	MET31	Zinc-finger DNA-binding transcription factor; targets strong transcriptional activator Met4p to promoters of sulfur metabolic genes; involved in transcriptional regulation of the methionine biosynthetic genes; feedforward loop controlling expression of MET32 and the lack of such a loop for MET31 may account for the differential actions of Met31p and Met32p; MET31 has a paralog, MET32, that arose …	activator

## Sheet: Table S2
Table S2. The transcriptomes (log2TPM) of two biological replicates for 100 TF knockouts and the wild-type strain in BY.
TF_ID	Clone_ID	YAL062W	YAL061W	YAL060W	YAL059W	YAL058W	YAL056W	YAL055W	YAL054C	YAL053W	YAL051W	YAL049C	YAL048C	YAL047C	YAL046C	YAL044C	YAL043C	YAL042W	YAL041W	YAL040C	YAL039C	YAL038W	YAL037C.A	YAL037W	YAL036C	YAL035W	YAL034W.A	YAL034C	YAL033W	YAL032C	YAL031C	YAL030W	YAL029C	YAL028W	YAL027W	YAL026C	YAL025C	YAL024C	YAL023C	YAL022C	YAL021C	YAL020C	YAL019W	YAL017W	YAL016W	YAL015C	YAL014C	YAL013W	YAL012W
by-1-1	1	5.50558	7.172	7.74805	3.98044	3.95396	5.99467	5.45583	4.14072	7.56882	-1.92375	6.59203	4.43943	4.57397	4.69874	7.45873	6.0218	7.79567	5.7407	6.40049	7.61072	11.6856	8.28668	2.98302	5.72403	8.05413	3.28202	6.58472	5.70627	5.25767	5.06201	7.13755	5.10702	4.56964	5.3008	5.07631	7.60068	3.41195	7.40001	5.76416	5.79851	4.84219	5.00258	5.35098	7.13204	5.89578	6.60224	7.05225	8.68102
by-1-1	2	5.66881	5.84219	7.43958	5.32992	4.29022	6.27811	5.46128	4.17501	7.7106	-1.13498	6.83228	4.6299	4.6026	5.35365	7.31163	6.36801	7.95919	5.78664	6.49115	7.69017	11.4999	8.70772	3.73863	5.95173	8.2538	3.98115	6.36957	5.44695	5.48429	4.80437	6.21339	5.43593	4.16953	4.67453	5.51488	7.98223	3.59903	7.46255	5.59611	5.88408	4.79396	5.81575	5.24655	7.03658	5.52116	6.82239	7.3766	8.93799
by-1-10	1	5.80294	7.57682	7.9158	4.05563	4.44659	6.29975	5.64623	4.72398	7.65066	5.51201	6.41815	4.91654	4.60843	4.94555	7.3868	6.38272	7.95413	6.09679	6.38789	7.72637	11.5423	7.7214	2.82479	5.47944	8.1391	3.54781	7.61154	5.62911	5.36954	5.22165	6.56715	5.34047	4.95818	4.92104	5.17028	7.28813	3.1683	7.4893	5.57454	5.98017	5.14788	5.10924	5.61202	7.13737	6.38399	6.55311	7.36364	8.81641
by-1-10	2	5.27235	6.71497	7.71679	4.32023	4.59627	5.93694	5.58473	4.55987	7.67502	5.21194	6.31932	4.70157	4.67945	5.13227	7.60127	6.37238	7.8716	5.89303	6.44872	7.69125	11.3708	7.22567	2.8564	5.94301	8.24044	3.51569	7.25529	5.34137	5.42974	4.98661	6.66862	5.14786	4.69847	5.17709	5.17216	7.62097	3.19196	7.33866	5.53655	5.78574	4.96294	5.37794	5.34911	7.09496	6.313	6.66914	7.37672	8.95042
by-1-11	2	5.20809	5.77095	7.25215	4.31537	4.54445	6.05061	5.19193	3.91103	7.15874	5.35621	6.20396	4.43931	4.54413	5.24131	7.6512	6.32674	7.73641	5.94854	6.71387	7.43051	11.223	7.32852	3.24803	6.46358	8.1026	3.94667	5.81335	5.48891	5.56971	4.82242	6.54299	5.55716	3.69435	4.91511	5.18156	8.02168	3.94786	7.69785	5.80508	5.96095	4.44313	6.01	4.85001	6.75316	5.72169	6.41962	6.78091	8.78921
by-1-11	3	5.89063	7.57592	8.09134	3.5778	4.13292	6.14158	5.50171	5.27198	7.6565	5.21271	6.41137	4.98047	4.54525	5.01701	7.34459	6.59282	7.92122	6.14404	6.28303	7.68169	11.5107	7.07278	3.08916	5.28284	7.97729	3.72237	7.58796	5.36603	5.53177	5.37499	6.83274	5.23444	5.37679	5.20441	5.21888	7.28489	3.26091	7.24369	5.55508	5.89976	4.87786	4.89972	5.80052	7.14464	6.26846	6.61827	7.4414	8.72797
by-1-12	1	5.60935	7.16799	7.73773	4.25367	4.35194	5.98699	5.87237	4.39414	7.51388	5.14664	6.55469	4.51249	4.35027	5.01096	7.40778	6.23986	7.79722	5.8651	6.12302	7.62548	11.5995	7.25545	3.32032	5.56744	8.16412	3.86192	7.20526	5.32417	5.69833	5.14657	6.72969	4.92559	5.11634	5.02015	5.05127	7.51188	3.19391	7.1612	5.30342	5.95494	5.07742	5.16762	5.40425	6.98828	6.18299	6.65503	7.3859	8.67791
by-1-12	2	5.21067	6.39178	7.49297	4.07117	4.21812	5.59204	5.28173	4.49399	8.06348	5.19293	5.9271	4.21421	4.17374	5.58533	8.11179	5.96744	7.57613	5.47933	6.48666	7.41463	11.7516	7.11356	3.42611	5.96661	7.696	2.93051	6.25544	5.35299	4.96812	4.57113	6.51661	5.42095	4.01843	4.66496	4.87358	7.14313	2.94622	7.23273	5.42193	5.79366	4.45683	5.09233	4.99764	6.61737	5.68444	6.25521	6.73382	9.10606
by-1-15	2	5.36004	6.20393	7.56667	4.23626	4.15329	5.95331	5.20436	4.45287	7.6684	5.29594	6.12549	4.52873	4.58866	5.52266	7.93793	6.36088	7.95218	5.91949	6.73449	7.66326	11.6663	7.13266	3.23701	6.16005	8.07257	3.17855	6.24994	5.29896	5.49341	4.96761	6.39546	5.30637	4.22687	4.78729	4.93605	7.63178	3.50598	7.35214	5.69231	5.6925	4.46288	5.44497	5.00273	6.86028	6.04569	6.64587	7.0752	9.04691
by-1-15	1	4.91323	5.8288	7.08795	3.60106	4.0139	5.39341	5.33338	3.83222	6.71921	4.6654	5.89328	4.25427	3.91296	4.97088	7.32098	6.06131	7.61425	5.21633	6.28254	7.29862	11.0571	7.09675	2.47657	5.76833	7.57894	3.16307	6.3807	5.24965	5.20842	4.44629	6.27843	4.80848	3.94518	4.6029	4.57463	7.23757	3.20684	7.22198	5.45772	5.38375	4.42227	4.80327	4.57744	6.63464	5.71216	6.24177	6.93451	8.92363
by-1-16	1	5.29705	7.83599	7.76545	3.831	4.35133	5.78908	5.737	4.0221	7.26532	5.20693	6.47744	4.74985	4.22226	5.3409	7.72319	6.1896	7.96022	5.72987	6.49664	7.60724	11.4731	7.22235	2.47987	5.87081	8.0734	3.6	7.10629	5.34059	5.19754	5.1557	6.81329	5.4193	4.3698	4.94111	5.13764	7.48221	3.72244	7.67452	5.76348	6.07344	4.94478	5.15903	5.43128	6.88418	5.80758	6.43058	7.03701	9.13413
by-1-16	2	5.57727	5.78928	7.40933	4.16449	4.49578	6.00624	5.09759	4.11078	7.4462	5.09366	6.08404	4.42848	4.74478	5.35742	7.42015	6.37288	7.80404	5.89639	6.84966	7.54916	11.5447	7.27383	3.4248	6.00961	8.10593	3.53836	6.24125	5.25214	5.46064	4.81288	6.02302	5.6461	4.07161	5.00306	5.19526	7.96856	3.68061	7.54893	5.71511	5.95143	4.50622	5.79153	5.12931	6.86336	5.74745	6.33918	7.09979	9.04261
by-1-17	1	5.31504	6.09146	7.41626	4.38444	4.21094	5.75437	5.33015	4.15846	7.03059	5.07057	6.32582	4.40287	4.31772	5.23227	7.80405	6.30026	7.74491	5.75054	6.54422	7.59476	11.4024	8.64621	3.27723	6.2663	8.0847	4.04041	6.21466	5.23669	5.429	4.54069	6.43438	5.45549	4.36897	4.76277	5.05615	7.97486	3.32704	7.32804	5.66902	5.53486	4.70291	5.40856	4.65049	7.02135	6.06578	6.24094	7.15977	8.92177
by-1-17	2	5.443	6.60184	7.49542	3.99433	4.13029	5.83818	5.62239	4.69815	7.40299	4.91872	6.1526	4.31946	4.39968	5.52509	7.80211	6.04592	7.64407	5.71692	6.18386	7.46064	11.2776	8.31699	2.5634	5.75946	7.74436	3.31371	7.05829	5.44868	5.31844	4.9249	6.7541	5.19815	4.72547	5.18089	5.04472	7.39405	2.96001	7.03606	5.26643	5.53296	4.51406	4.91743	5.34917	6.75916	6.03687	6.52722	7.00043	8.81747
by-1-18	1	5.65886	7.16948	7.44231	4.38	4.17193	5.96202	5.78156	4.86335	7.60882	5.17946	6.37566	4.9298	4.66645	5.25381	7.35898	6.42311	7.87738	5.87296	6.73449	7.72534	11.5541	7.50071	3.36175	5.7909	8.11589	3.66577	7.23236	5.40968	5.50654	5.09968	6.55122	5.13064	4.98862	5.24819	5.13085	7.79535	3.52862	7.22581	5.41936	5.72491	4.74881	5.1863	5.46282	6.88497	6.15459	6.70755	7.20564	8.73844
by-1-18	3	5.15575	6.97395	7.95753	3.89674	4.15038	5.51467	5.70055	4.50146	7.64715	5.02641	6.43825	4.43793	4.39209	5.28644	7.79137	6.31873	7.88276	5.66736	6.47198	7.95926	11.5091	7.71686	3.31945	5.89286	7.98314	3.50286	7.10644	5.42969	5.49918	4.79989	6.87017	4.90285	4.49435	5.13482	4.71633	7.31248	2.87646	7.28385	5.67688	5.6721	4.95591	5.34275	4.99234	6.83011	6.10614	6.90699	7.50475	9.19606
by-1-19	1	5.65281	7.0662	7.88833	4.23813	4.1718	6.10823	5.56715	4.18568	7.41027	5.35811	6.38527	4.48913	4.80099	5.23375	7.82924	6.32238	7.82059	5.97783	6.61038	7.61193	11.6397	7.25184	3.44212	5.71368	8.02357	3.40306	6.77255	5.35716	5.47088	4.97191	6.79921	5.20046	4.39525	4.70981	5.12444	7.60651	3.46137	7.41528	5.53881	5.83603	4.79172	5.32636	5.38143	7.05181	5.99553	6.43654	7.20942	8.67956
by-1-19	2	5.49628	6.42889	7.20624	4.72276	4.48318	6.31703	5.52643	4.04591	7.30574	5.40669	6.39897	4.84214	4.63594	5.34628	7.64264	6.28297	7.80295	5.97772	6.82377	7.52527	11.4718	7.31503	3.55804	6.22921	8.18794	3.46668	6.39897	5.55459	5.48202	5.22036	6.59979	5.54239	4.10565	4.94812	5.38655	8.0788	3.91214	7.54994	5.60356	6.12801	4.77554	5.98437	5.50464	6.86215	5.71173	6.51942	7.23944	8.8188
by-1-2	1	5.5079	6.23384	7.74158	4.64389	4.5678	6.05388	5.53469	4.75032	7.80118	7.15183	6.2428	4.52135	4.57179	5.04085	7.33296	6.40594	7.82108	5.9225	6.81706	7.93297	11.6036	7.58091	3.22012	5.81354	7.99843	3.58922	7.07178	5.47915	5.54494	4.98341	6.36186	5.52031	4.66709	5.21219	5.34014	7.72631	3.24608	7.08724	5.46242	5.8204	4.93751	5.30581	5.39921	7.01144	6.06423	6.77252	7.36919	8.82777
by-1-2	2	5.63108	7.31931	8.02161	4.11809	4.39714	6.16274	5.70794	4.83815	7.40186	7.23574	6.49155	5.02488	4.59401	5.38153	8.05469	6.43465	7.73649	6.13918	6.894	7.66404	11.2376	6.86001	2.86179	5.61205	7.94844	3.50142	7.30489	5.2372	5.43556	5.27158	6.83114	5.37931	4.74394	4.9926	5.0848	7.14892	3.5237	7.21982	5.64601	5.82041	4.7611	5.28138	5.48743	6.9677	6.30001	6.37863	7.18788	8.84309
by-1-20	1	5.47996	7.62959	7.53601	3.79142	4.38837	5.89149	5.50348	4.6111	7.56002	5.12417	6.36755	4.18694	4.48419	4.9619	7.62812	6.34772	7.92531	5.86043	6.55862	7.84908	11.4125	6.98915	3.04462	5.93426	8.08944	3.71729	7.24865	5.08017	5.4906	4.95861	6.77345	5.30133	4.67716	5.12621	5.0873	7.67703	2.89139	7.36856	5.76632	5.64983	5.08268	5.3973	5.30822	7.07676	6.13786	6.63107	7.37027	9.13785
by-1-20	2	6.10889	8.11382	7.68681	4.39008	4.18307	6.0083	5.52202	4.96939	7.40688	5.05218	6.5191	4.52249	4.43595	5.03091	7.42219	6.34814	7.82701	6.07467	6.09023	7.85124	11.5671	7.10852	3.34528	5.37087	8.09329	3.88436	7.61782	5.54438	5.57021	5.0699	6.92939	4.87231	5.17011	5.29615	5.04155	7.58439	3.37045	7.07089	5.6049	5.73298	4.83492	5.28316	5.57005	7.17439	6.20137	6.62837	7.662	8.87641
by-1-21	2	5.2976	7.11874	7.98067	3.78017	4.33503	5.98737	5.64349	4.50402	7.22278	5.14612	6.38225	4.48518	4.55324	5.7399	7.88291	6.21619	7.90521	5.78408	6.73833	8.09218	11.7419	7.57671	2.97027	5.33447	8.03117	3.38997	6.77709	5.32292	5.3332	4.94962	6.90555	5.3059	4.52351	4.81354	5.14807	7.47758	3.36967	7.36395	5.54975	5.79151	4.98823	5.31128	5.3157	7.05744	6.0341	6.50971	7.23914	8.87864
by-1-21	1	5.4115	6.80069	7.81663	4.18026	4.5284	6.13226	5.67931	4.85593	7.6802	5.26774	6.42598	4.81733	4.67532	4.92914	7.58541	6.20413	7.89381	5.92011	6.79703	8.09438	11.7277	7.87611	3.07974	5.39645	8.0632	3.73886	6.97747	5.44768	5.50626	5.00022	6.96452	5.07502	4.89271	5.22246	5.121	7.51899	3.3028	7.20899	5.46062	5.81246	5.02951	5.21761	5.46346	6.96869	6.1462	6.47581	7.1424	8.6801
by-1-23	1	5.10808	6.26692	7.33249	4.34159	4.08633	5.94959	5.21099	3.71921	6.60188	5.08117	6.34788	4.07018	4.41092	5.3923	7.91069	6.18688	7.86964	5.6189	6.75454	7.38396	11.6534	7.31206	3.76807	5.9847	8.09479	3.85783	5.90187	5.26495	5.48494	5.05677	6.92821	5.35019	3.66505	4.8515	5.15996	7.99508	3.65775	7.53475	5.77378	5.84545	4.45298	5.60688	4.71506	6.94329	5.62095	6.65096	7.23054	8.9495
by-1-23	2	5.46218	8.03198	8.21359	3.45004	4.05427	5.67545	5.96872	4.66878	7.05579	5.24971	6.69709	4.40449	4.09065	5.15208	7.70189	6.15932	7.93168	5.67106	6.18516	7.6631	11.8745	7.02741	2.5998	5.57211	7.93917	3.79033	7.16469	5.22032	5.39219	4.98054	6.78446	5.11402	4.63749	5.33815	4.93423	7.00859	3.54121	7.51166	5.84271	5.75107	4.82269	4.75657	5.36348	7.09239	6.01628	6.42444	7.18223	9.07438
by-1-24	1	5.78913	6.71913	7.94754	4.29337	4.55563	5.82144	5.73711	4.47235	7.50255	4.80347	6.73098	4.55699	4.22107	5.40364	7.9651	6.05353	7.77919	5.61401	6.34909	7.80415	11.4999	7.68665	2.93308	6.05906	7.86862	3.24238	6.85392	5.58307	5.79298	5.10127	6.86642	4.93227	4.65884	5.18699	4.8055	7.9131	3.20238	7.26217	5.68823	5.88565	4.887	4.9451	5.18621	6.88419	6.3572	6.68128	7.11983	8.69284
by-1-24	2	5.6212	7.09825	7.55923	3.8464	4.23393	6.03645	5.77244	5.12532	7.38577	5.23965	6.45821	4.54922	4.72008	5.28433	7.33426	6.58541	7.88633	6.08513	6.47824	7.67939	11.4423	7.39648	3.17648	5.11716	7.86386	3.99732	7.34985	5.33566	5.49042	5.07588	6.59956	5.46197	5.15485	4.86176	5.26128	7.21768	3.5287	7.28687	5.46824	5.87174	4.26192	4.95061	5.59836	7.00495	6.03271	6.54026	7.3768	8.65129
by-1-25	1	5.98728	8.93809	7.9733	4.09062	4.47033	5.97904	5.70597	5.0064	6.99254	5.28302	6.2638	4.30384	4.45089	5.18217	7.76092	6.3812	7.80321	5.65217	6.53621	7.79138	11.4776	6.74618	2.86877	5.94851	7.83807	3.51067	7.28422	5.34819	5.58575	4.77634	6.97491	5.38694	4.75262	4.97435	4.92464	7.55797	3.25074	7.35721	5.59373	5.61203	4.59432	5.37581	5.16052	6.6595	5.72651	6.28615	7.08527	8.88524
by-1-25	2	6.241	9.83635	8.68995	3.4134	4.26584	6.16455	6.00371	5.68312	7.18392	5.148	6.55501	4.42201	4.2242	4.92826	7.53116	6.56544	7.77356	5.7997	6.2979	8.04231	11.4095	6.71478	2.79923	5.57014	7.58434	3.5267	7.98384	5.45652	5.50759	5.11257	7.20078	5.06168	5.60311	4.7914	4.80984	7.16738	2.91342	6.8939	5.64277	5.73574	4.73919	4.71605	5.92937	6.93244	6.37122	6.47174	7.30971	8.73556
by-1-26	2	5.82515	7.47841	8.23737	3.89239	4.33471	6.03439	5.62418	4.61869	7.72484	5.29997	6.69571	4.52303	4.54186	5.02642	7.58869	6.09052	7.5753	5.87872	6.23788	7.56444	11.4545	8.18117	2.80429	5.6143	7.80394	3.74885	7.28733	5.56104	5.66916	5.12714	6.95524	4.9306	5.12508	5.49397	4.91078	7.26194	3.235	7.00512	5.45352	5.73303	4.73755	4.7199	5.71997	6.98119	6.16401	6.71519	7.31696	8.37194
by-1-26	3	5.3323	7.17366	8.11677	2.6916	4.48188	5.97605	5.40282	4.707	7.66841	5.18455	6.53374	4.44711	4.50755	5.23331	7.50206	6.08608	7.76281	5.87509	6.37996	7.49743	11.3979	7.22477	2.87079	5.55567	7.721	3.39291	6.86345	5.00619	5.01802	5.13646	6.83443	5.0683	4.71771	5.11785	5.05984	6.83358	3.4282	7.26416	5.58648	5.76493	4.90536	4.82191	5.507	7.01022	6.06016	6.7243	7.04101	8.63762
by-1-28	1	5.53252	6.31852	7.57526	4.5299	4.29618	6.06195	5.64842	4.43604	7.79113	5.31511	6.40829	4.43827	4.85728	5.29311	7.58052	6.11243	7.7585	5.94486	6.64696	7.94286	11.4545	8.18012	2.83393	5.56073	7.93432	3.67654	6.67267	5.53822	5.53594	5.02711	6.98995	5.23595	4.61368	5.43653	4.99938	7.47064	3.32113	7.22637	5.54886	5.77793	4.8212	5.34221	5.20353	7.04413	6.16511	6.74358	7.15458	8.70857
by-1-28	2	5.54056	5.70619	7.08185	4.71837	4.23584	6.05948	5.5966	4.26679	7.13839	5.16252	6.12603	4.50334	4.69236	5.12063	7.33428	6.43479	7.82059	5.85004	6.10277	7.69316	11.712	8.20436	3.35037	5.88983	8.23853	3.59249	6.36096	5.41875	5.75188	4.9228	6.99882	5.12936	4.85762	5.22165	5.15177	7.90109	3.20001	7.11484	5.5107	5.7798	4.65499	5.27419	5.11325	7.07418	6.1802	6.76883	7.30009	9.03338
by-1-29	1	5.26194	6.53504	7.61684	3.87312	4.34798	5.77772	5.60876	4.67165	7.53316	5.23018	6.24859	4.90179	4.56407	5.16558	7.69584	6.0364	7.67029	5.90106	6.50152	7.52389	11.1601	7.54932	3.14877	5.71951	8.04257	3.671	7.28688	5.54165	5.16976	4.97433	6.81521	5.41136	5.03059	5.26208	5.28371	7.35456	3.10117	7.1432	5.7136	5.59687	4.62714	5.28332	5.47155	7.27301	5.90826	6.44559	7.0771	8.85627
by-1-29	2	4.97264	5.74169	7.37859	4.43274	4.24604	5.67202	5.52872	4.21617	7.33602	5.10675	6.49628	4.38763	4.62655	5.31686	7.8892	6.18192	7.84539	5.79938	6.65047	7.7666	11.3615	8.00951	3.2992	6.35367	8.16611	4.0311	6.53616	5.06858	5.55309	4.87875	6.79929	5.16108	4.36376	5.04975	5.04911	7.88993	3.20804	7.23987	5.81408	5.6443	5.04651	5.5218	4.75949	6.97777	5.96758	6.57242	7.13634	9.0864
by-1-3	2	5.60774	6.33625	7.71556	4.21159	4.31838	6.11728	5.57634	4.1901	7.58736	7.28394	6.29405	4.35824	4.25165	5.10654	7.45046	6.30586	7.93413	5.8999	6.61452	7.829	11.7679	7.83666	2.96042	5.77765	8.19722	3.71532	6.67516	5.10778	5.28248	4.87285	6.63416	5.42744	4.46507	5.18952	5.31938	7.81361	3.67698	7.4738	5.54036	5.85337	5.08067	5.45361	5.32512	6.98935	5.80998	6.68379	7.27246	9.05015
by-1-3	3	5.55268	5.99308	7.68003	4.58084	4.54297	6.02023	5.62223	4.15556	7.66335	7.08604	6.20961	4.59435	4.24072	5.39701	7.37251	6.41633	7.9477	5.99651	6.57508	7.68171	11.6281	8.05214	3.19594	6.07499	8.15578	3.77927	6.85329	5.69787	5.49386	4.9709	6.28995	5.24374	4.52815	5.30596	5.3088	7.92347	3.49967	7.3787	5.79476	5.94015	4.54024	5.29647	5.26319	6.83604	5.80352	6.62802	7.39036	9.02985
by-1-3	1	5.16731	5.97601	7.30688	4.19188	4.51838	5.90455	5.61799	3.79004	7.52022	5.12013	6.37576	4.57955	4.59922	5.05933	7.86792	6.20075	7.87606	5.70177	6.94855	7.71474	11.4997	8.35847	3.21159	6.35183	8.13076	3.59476	6.71378	5.56907	5.57216	4.97209	6.4493	5.4581	3.96048	5.12763	5.27085	7.66367	3.46112	7.5418	5.82429	5.85975	4.65405	5.66009	5.15371	6.9778	5.86345	6.66653	7.1172	9.18561
by-1-30	1	5.83439	6.50937	7.438	4.44589	4.43876	6.07719	5.60181	4.50558	7.49467	5.32522	6.61478	4.46404	4.99125	5.08353	7.36147	6.25578	7.80434	6.04143	6.56493	7.7381	11.7351	8.64937	3.31715	5.56982	7.98755	3.85349	7.45239	5.38811	5.63852	5.21275	6.81254	5.17628	5.06654	5.19893	5.11016	7.5676	3.31691	6.90788	5.4563	5.68249	5.12646	5.1515	5.31041	7.06517	6.36063	6.75596	7.39823	8.85773
by-1-30	2	6.09518	6.36802	7.34549	4.95086	4.79826	6.85125	6.19136	5.00849	8.52902	6.11357	6.95629	5.20043	5.3209	5.87865	8.11722	7.08309	8.52438	6.79744	7.55515	8.50533	12.0496	8.5863	3.93215	6.51275	8.68915	4.45946	7.67369	5.73436	6.3361	5.50588	6.95777	6.12066	5.30557	5.58972	5.77898	8.4125	4.25688	7.93201	5.8953	6.47222	5.37829	6.56398	6.06044	7.55757	6.5981	7.42582	8.06164	9.666
by-1-31	1	5.42005	6.89435	8.0348	4.1116	4.17697	5.73802	5.70148	4.27691	6.74154	5.23388	6.5774	4.249	4.62839	4.98528	7.82637	6.01336	7.68009	5.49713	6.18204	7.52795	11.6083	8.41217	3.45947	6.16889	8.00255	4.17892	6.29337	5.51062	5.58159	4.87163	7.01137	5.3148	4.27092	5.14939	4.88944	7.98635	3.14195	7.26905	5.72736	5.64837	5.05325	4.79868	4.70274	6.96524	6.15455	6.67615	7.42397	8.97181
by-1-31	2	4.90997	6.44122	7.41566	4.62566	4.59424	5.66129	5.52571	3.55555	6.75636	5.10076	6.28001	4.22275	4.65797	5.25346	8.03834	5.97609	7.74126	5.57748	6.7548	7.47558	11.3863	7.90336	3.65255	6.83533	8.08549	3.89286	5.00123	5.37367	5.42059	4.74167	6.93519	5.6086	3.64919	5.29089	5.05497	8.2337	3.8052	7.65302	6.08867	5.79735	4.39636	5.61729	4.83157	6.92672	5.83076	6.52376	6.81592	9.25492
by-1-32	1	5.55263	6.53989	7.70334	3.96185	4.14372	5.94428	5.47287	4.67772	7.40983	5.11838	6.35263	4.48578	4.63282	5.00863	7.31289	6.01473	7.58698	5.81497	6.44388	7.75151	11.6567	8.33578	3.42922	5.56468	7.98506	3.76607	6.95097	5.40639	5.52425	5.00384	6.47584	5.00096	4.88817	5.26818	5.02194	7.8634	3.03204	6.96362	5.4427	5.60025	4.87633	5.32309	5.20137	6.80205	6.20646	6.45525	7.15421	8.16977
by-1-32	2	4.77025	5.18611	7.09208	4.23316	4.1825	5.60282	5.63153	4.01876	7.40105	5.10765	6.18709	4.29563	4.68495	5.19604	7.66226	6.22281	7.68501	5.83482	7.10229	7.6971	11.36	7.45996	3.21156	6.22218	8.19141	3.81441	6.1635	5.13205	5.388	4.5952	6.59143	5.42757	4.26196	5.0309	5.18708	8.09144	3.28256	7.32808	5.79042	5.55933	4.78787	5.73687	4.63511	6.89241	5.85112	6.55561	6.94321	9.04663
by-1-33	1	5.51414	6.76631	7.5918	4.16107	4.13624	6.15486	5.57881	4.47427	7.19747	5.45301	5.97365	4.55564	4.72601	5.04011	7.49246	6.27271	7.74052	6.13114	6.53308	7.39976	11.2659	7.59463	3.29191	5.94992	7.93295	4.16693	6.73442	5.33372	5.49226	5.02524	6.65619	5.5803	4.64281	5.29329	5.14438	7.63943	3.86225	7.23698	5.44518	5.80389	4.54994	5.62593	5.45722	7.10377	5.82318	6.49975	7.0035	8.64898
by-1-33	2	5.17927	6.26943	7.74426	4.14178	4.17893	5.72244	5.51673	4.29644	7.6179	5.17679	6.44364	4.57476	4.8758	5.51087	7.79903	6.13479	7.76638	5.98539	6.68797	7.63769	11.3822	7.86956	2.84954	6.00901	8.04024	3.79565	6.88564	5.19443	5.52522	4.88458	6.93193	5.14031	4.40203	5.29839	4.92261	7.58392	3.34115	7.2525	5.83021	5.73413	5.03789	5.42957	5.2027	7.01884	5.97042	6.48899	7.16197	8.91279
by-1-37	1	5.44536	6.61442	7.63906	4.2583	4.47411	5.63012	5.31532	4.8594	7.16785	4.93795	6.37236	4.31516	4.57338	5.49187	7.97592	6.13721	7.72731	5.79892	6.32194	7.95733	11.144	7.62793	2.97428	5.78001	7.98361	3.83465	6.85182	5.48062	5.76997	4.97923	7.19675	4.95767	4.73727	5.08092	4.85404	7.80881	3.02611	7.21114	5.74082	5.47617	4.70273	5.13794	4.82414	6.99597	6.00553	6.76448	7.27325	9.0145
by-1-37	2	5.80177	7.15382	7.90575	3.75603	4.18325	5.85783	5.74264	4.87225	7.15035	5.04718	6.53059	4.2744	4.43713	5.65257	7.64467	6.28858	7.84518	5.68618	6.22485	7.87125	11.5888	8.0353	3.4493	5.58793	8.07919	3.95549	6.66943	5.16364	5.66929	4.87786	6.85783	4.8916	4.77247	5.03607	5.06303	7.73942	3.36868	7.12664	5.71688	5.65797	4.7599	5.00791	5.12	6.92667	6.12493	6.60895	7.50937	8.82396
by-1-38	1	5.89002	7.4983	8.18886	4.10228	4.47183	5.89957	5.52974	4.91234	7.37758	4.9878	6.19632	4.54843	4.57082	5.36546	7.67465	6.33568	7.77973	5.7699	6.1202	7.69951	11.5137	7.80483	3.2237	5.40964	7.89273	3.81229	7.41947	5.48157	5.62703	5.21982	6.96643	4.97143	5.06566	5.05578	4.94522	7.48604	3.26257	6.99526	5.39551	5.66192	4.88562	4.75376	5.37947	6.89452	6.39414	6.54995	7.37112	8.65197
by-1-38	2	5.23063	6.68826	7.51113	4.50011	4.56117	5.80106	5.52596	4.45173	7.70947	4.84297	6.20869	4.55321	4.47742	5.44295	7.90283	6.0872	7.65267	5.64728	6.76292	7.54394	11.3618	7.48931	2.8243	6.01024	7.87195	3.53796	7.06033	5.66144	5.38708	4.93038	6.83353	5.08255	4.41125	4.92211	4.94092	7.6693	3.54974	7.29333	5.36914	5.64355	4.67572	5.29985	5.14708	6.79215	5.97961	6.46669	6.89793	8.76027
by-1-39	1	5.70416	7.15704	7.96072	4.31063	4.17434	5.82585	5.92358	4.55046	6.43953	4.9645	6.35538	4.46043	4.43683	5.54879	7.82166	6.30581	7.83152	5.59029	5.92292	7.54648	11.256	7.29766	3.31772	5.85427	7.91876	3.6919	7.19136	5.21947	5.55766	5.00425	7.07023	4.93635	4.89092	5.15744	4.94757	7.6802	3.09563	7.12837	5.79361	5.4933	4.88483	4.75147	5.29706	6.99924	6.12385	6.63398	7.33467	9.07048
by-1-39	2	5.37607	6.51699	7.7811	4.35511	4.54676	5.8356	5.62297	4.57014	6.46825	4.89553	6.24192	4.339	4.26738	5.43723	7.88272	6.27946	7.96058	5.57599	6.28077	7.68699	11.3177	7.38774	2.97338	6.04793	8.02808	3.71033	6.97463	5.3564	5.39775	4.7619	6.93835	5.01723	4.22706	5.18276	4.93307	7.92649	2.98176	7.3164	5.91018	5.53424	4.69595	5.0388	4.86052	7.04231	5.99665	6.69894	7.39432	9.28762
by-1-4	1	5.39606	6.87912	7.77105	4.21082	4.30166	6.27665	5.32592	4.49234	7.40325	5.41032	6.54008	4.81852	4.63795	4.9767	7.68054	6.36374	7.83611	6.00558	6.72035	7.61064	11.5615	7.6528	3.49866	5.86017	8.07335	3.87936	7.0494	5.38804	5.44954	5.01603	6.75417	5.27097	4.50051	4.99658	5.19497	7.56549	3.57453	7.44902	5.55475	6.00732	4.96356	5.24121	5.44107	7.07696	6.07422	6.75685	7.18897	8.88249
by-1-4	2	5.63655	7.01555	7.64391	4.09645	4.08575	6.13745	5.91025	4.49475	7.38733	5.31468	6.26787	4.60338	4.77583	5.6852	7.80343	6.38651	7.81317	6.02082	6.70951	7.71666	11.405	7.87433	2.79131	5.62068	7.98009	4.02894	6.93362	5.4976	5.33365	5.21787	6.64666	5.15609	4.62394	5.06879	5.09776	7.59315	3.61483	7.49654	5.45348	5.84311	4.8426	5.29745	5.3594	6.9167	6.00044	6.80039	7.08869	8.74985
by-1-40	1	4.89525	5.80964	7.28314	4.38824	4.38616	5.75857	5.38692	3.88369	7.59503	4.93164	6.51419	4.387	4.4051	4.97096	7.90649	6.05191	7.80781	5.72438	6.85834	7.5621	11.353	7.68244	3.01111	6.07252	8.06368	3.63529	6.51316	5.40352	5.51854	4.83085	6.72414	5.1273	4.26104	4.98939	5.02005	7.68575	3.29306	7.28326	5.51824	5.69719	4.75467	5.53112	4.77767	6.81469	5.90347	6.66247	7.07102	8.9123
by-1-40	2	5.35699	6.26945	7.47381	4.39078	4.10502	6.01801	5.12247	4.27739	7.44832	5.20747	6.26444	4.15709	4.59671	5.52022	7.61044	6.22397	7.77629	5.78251	6.30155	7.74125	11.5063	7.71349	3.91322	5.83395	8.04639	3.79571	6.75578	5.25597	5.28037	4.95634	6.55576	5.14487	4.19097	4.98224	5.07304	7.65563	3.29661	7.25909	5.32372	5.8247	4.5211	5.43524	5.21141	6.93424	5.79761	6.63768	7.31338	9.0018
by-1-41	1	6.35082	7.68829	8.10199	4.76258	4.41283	6.72996	6.15012	5.20671	8.17973	5.79313	6.78834	5.09955	5.10824	5.96484	7.92569	6.91798	8.36617	6.41693	7.18594	8.35981	11.8369	8.11781	3.18841	6.04586	8.36019	4.38783	7.77997	5.57292	6.1957	5.41177	6.92965	5.62728	5.27981	5.70611	5.5337	7.98379	3.87803	7.69555	5.94002	6.34006	5.34851	5.78485	6.05191	7.40127	6.60153	7.1638	7.80143	9.14371
by-1-41	2	5.97321	7.03097	7.61605	4.72124	4.31693	6.2155	5.52124	4.88791	7.76913	5.32993	6.52958	4.54687	4.4933	4.78498	7.65173	6.43517	7.90878	6.09716	6.77093	7.65339	11.5121	7.93299	3.22677	5.86441	8.03837	3.58263	7.1997	5.5926	5.77939	4.99946	6.88248	5.23814	4.536	5.12483	5.26369	7.71966	3.38528	7.29697	5.58384	5.81606	5.07371	5.64609	5.46959	6.80926	6.23409	6.68227	7.2569	8.75838
by-1-42	1	5.40403	5.88616	7.49122	4.66843	4.39551	5.90405	5.1219	4.37746	7.09334	5.14207	6.23194	4.28761	4.36674	5.32093	7.83248	6.33664	7.87	5.82526	6.46453	7.65952	11.4477	7.61481	3.11328	6.43716	8.13592	3.52773	6.03829	5.67168	5.48981	4.76682	6.4979	5.19913	3.61082	4.97619	5.10766	8.18252	3.48873	7.45106	5.74478	5.89194	4.76037	5.52961	4.98583	6.7373	5.88455	6.54832	7.1161	9.26951
by-1-42	2	5.41897	6.6287	7.6288	3.96431	4.34972	5.97221	5.23652	3.91604	7.68378	5.29454	6.5213	4.47553	4.54884	5.39694	7.59949	6.13705	7.64653	5.79036	6.683	7.69957	11.3729	7.40784	2.59289	6.05267	7.93716	3.59081	6.79656	5.60941	5.58597	4.98212	6.63898	5.17437	4.28711	5.02549	5.23294	7.613	3.04202	7.29247	5.67745	5.71327	4.82875	5.45667	5.16255	6.92079	5.97502	6.71005	7.22689	8.9594
by-1-44	1	5.84245	6.84335	7.57083	4.56605	4.3198	6.0742	5.66612	4.73898	7.64461	5.14551	6.46422	4.66977	4.54762	5.69085	7.50176	6.48677	7.91442	5.86757	6.64045	7.827	11.5285	7.62015	2.34756	6.00867	8.01052	3.47232	7.15771	5.54738	5.47515	4.86205	6.57537	5.11648	5.03275	5.17058	4.99102	7.87887	3.47803	7.16051	5.47348	5.72656	4.87487	5.50656	5.26939	6.93372	6.14647	6.87662	7.36482	8.82803
by-1-44	2	5.34341	6.19937	7.29535	4.48764	4.13917	5.99947	5.0703	4.42951	7.64008	4.94492	6.33128	4.45106	4.45794	5.4024	7.69605	6.00882	7.64827	5.63128	6.61883	7.75458	11.5635	7.42399	3.58617	5.98114	7.92578	3.36593	6.45025	5.64629	5.41449	4.74633	6.69539	5.09867	4.17777	4.77003	4.72111	7.97149	3.19146	7.23195	5.6231	5.72513	4.82237	5.47607	4.97735	6.79286	5.90692	6.61495	7.0387	8.94559
by-1-45	1	5.4886	6.11983	7.23055	4.81408	4.53164	5.9025	5.56838	4.6278	7.47503	5.10323	6.10069	4.61489	4.43201	5.78053	7.77604	6.60841	7.89256	6.00675	6.71488	7.69444	11.4038	7.36545	3.50316	5.97989	8.08179	3.93647	6.54486	5.70216	5.71399	4.82606	6.40492	5.2287	4.64162	4.66665	4.98276	7.82965	3.63534	7.3969	5.57885	5.62975	4.88566	5.63486	4.81205	6.75122	6.12311	6.7168	7.21303	8.84712
by-1-45	2	5.82551	6.07547	7.21976	4.56229	4.47198	5.96462	5.51538	4.54987	7.14064	5.07371	6.4073	4.18049	4.65991	5.75708	7.69827	6.56322	7.94499	5.88429	6.83506	7.80272	11.3109	7.39839	3.16325	6.06635	8.06325	3.64834	6.28893	5.61509	5.46765	4.98904	6.62523	5.30059	4.05924	5.13087	4.99092	8.13618	3.63672	7.4694	5.51088	5.7386	4.72151	5.71495	4.85962	6.69106	5.83659	6.48011	7.18843	9.01595
by-1-46	1	5.72693	6.5557	7.50775	4.64845	4.58435	6.20127	5.42798	4.57921	7.59101	5.41086	6.33726	4.76823	4.67608	5.07614	7.72362	6.3356	7.94912	6.07144	6.9906	7.79012	11.5407	8.23648	3.76249	6.21654	8.13061	3.56178	6.73698	5.4024	5.59589	4.94462	6.57826	5.37523	4.575	5.11363	5.21232	7.8717	3.64649	7.41064	5.72544	5.85389	4.80433	5.64012	5.23168	6.95874	5.97789	6.50296	7.21172	8.87889
by-1-46	2	5.64409	6.43563	7.44389	4.31177	4.3301	6.20255	5.25281	4.51274	7.36726	5.30233	6.41677	4.74524	4.50724	5.3621	7.81694	6.21168	7.84851	5.9345	6.85804	7.64253	11.4003	8.33833	3.99242	6.21515	8.09332	3.77219	6.51286	5.47523	5.40078	4.94483	6.73828	5.54766	4.50636	5.0707	5.38306	7.80227	3.77854	7.42388	5.73622	5.84544	4.80242	5.70209	5.15553	7.00526	5.8671	6.35541	7.10156	8.88398
by-1-48	1	5.73274	7.17784	7.85448	4.04741	3.95606	6.13713	6.00018	4.24424	7.76143	5.25972	6.21718	4.52345	4.32225	5.06866	7.73453	6.2335	7.69291	5.79382	6.46117	7.8804	11.5052	7.4273	2.96357	5.45489	7.9707	3.86082	7.20502	5.37407	5.26939	4.96453	6.93027	5.25633	5.12243	4.86721	5.22132	7.44308	3.53645	7.01492	5.62984	5.78065	5.01164	4.84462	5.72072	6.95267	6.12607	6.6796	7.3378	8.83658
by-1-48	2	4.82939	5.603	7.00816	4.09773	4.32464	5.91607	5.29619	3.66208	6.76143	5.13503	6.05485	4.45681	4.34422	5.32414	7.54338	6.26783	7.71701	5.74788	6.58986	7.06059	11.1667	6.82858	3.45061	6.53064	8.02948	4.01048	5.22699	5.22129	5.26629	4.78921	6.714	5.60128	2.9018	4.81669	5.01927	8.19595	4.01248	7.93614	5.94644	5.8245	4.60352	5.62171	4.74833	6.858	5.39437	6.41331	6.82372	9.07978
by-1-5	1	5.31255	7.46138	7.91003	3.10477	4.16445	5.59318	5.52317	4.51277	6.92753	7.03684	6.11656	4.14735	4.51633	5.64857	7.84453	6.10303	7.87693	5.67025	6.37989	7.40944	11.2351	7.55724	3.20864	5.82723	7.77884	3.6042	6.82687	5.08574	5.48514	4.74823	7.30039	4.97008	4.16588	4.78128	4.61268	7.30305	2.53105	7.22654	5.79357	5.44921	4.56659	5.09391	4.89082	6.81336	6.1178	6.58953	7.23739	9.32148
by-1-5	2	5.36185	6.63516	7.41821	3.79914	4.47766	6.11962	5.35854	3.92738	7.53558	5.28293	6.43689	4.79394	4.71647	5.55628	7.52508	6.17958	7.91078	5.9867	6.92816	7.57057	11.538	8.27463	3.40221	6.26284	8.07392	3.72296	6.31752	5.45935	5.59384	4.82976	6.37369	5.48439	4.01535	4.72868	5.28138	7.72349	4.05374	7.7232	5.77159	5.94363	4.61036	5.6835	5.16894	6.8975	5.77659	6.53136	7.05983	8.92772
by-1-7	1	5.34201	5.3936	6.99664	5.02367	4.51933	6.1765	5.32491	3.77818	6.99149	5.08271	6.13546	4.58012	4.80724	4.84221	7.48042	6.52822	8.15745	6.00883	6.74653	7.7602	11.771	8.51985	3.62673	6.2149	8.48729	3.75268	6.29483	5.65366	5.33494	5.00799	6.171	5.24317	4.20633	4.9259	5.29155	8.23841	3.8967	7.59687	5.90468	6.08705	5.22721	5.96871	4.80487	7.16356	5.90158	6.64062	7.45569	9.16539
by-1-7	2	5.62032	6.01308	7.67837	4.23227	4.13741	5.93617	5.78658	4.52192	7.14585	4.93769	6.51807	4.36805	4.51066	4.59881	7.58166	6.45106	7.82032	5.72201	6.19746	7.66846	11.6996	7.76954	3.30043	5.67923	8.17113	3.75646	7.01235	5.37895	5.53012	5.11636	6.74574	4.9278	4.94899	5.20247	4.96624	7.87545	3.10138	7.15344	5.71942	5.8434	5.17162	4.85355	5.13877	7.12963	6.23078	6.75206	7.45148	8.9742
by-1-8	1	4.98721	6.88305	7.38116	3.89789	4.29736	5.60761	5.36337	4.39374	6.65556	6.87325	6.27925	4.41237	4.88815	5.60354	8.15502	5.95635	7.60926	5.58546	6.17356	7.6364	11.4883	6.86175	3.00555	6.08424	7.98396	3.73809	6.47106	5.27457	5.8895	5.05187	6.81342	4.99867	4.69646	4.95726	4.58398	7.82499	3.26167	7.22821	5.6228	5.80356	4.6839	5.32409	4.84364	7.05552	6.23486	6.58139	6.9975	8.55181
by-1-8	3	5.12123	6.89453	7.01607	4.04514	4.54348	5.45007	5.56401	4.36826	6.42969	6.85096	6.17602	4.21431	4.91054	4.93359	8.15908	6.11291	7.71685	5.71071	6.14579	7.5165	11.5209	7.01154	3.44074	6.35861	8.19203	4.32009	6.41009	5.36148	5.73166	4.76471	6.97906	4.96164	4.4146	5.19558	4.63947	8.02563	3.70504	7.48617	5.60654	5.70824	5.0145	5.56622	4.64959	6.87607	6.2418	6.24555	7.04656	8.88423
by-1-8	2	4.72866	5.99115	7.75098	4.16283	4.42827	5.25752	5.51765	3.47128	6.17919	4.66522	6.24454	3.87222	4.42119	5.50446	8.00051	5.84382	7.76837	5.24783	5.91964	7.11476	11.9767	8.42091	2.9492	5.97575	8.249	4.19486	5.21189	5.31237	5.54367	4.34314	6.96908	5.03964	2.83656	4.92963	4.9646	8.11131	3.39421	7.46963	5.75103	5.81425	4.43971	5.04247	4.48357	6.78832	5.7645	6.44781	7.08964	9.02906
by-1-9	1	5.61288	6.22579	7.71885	3.99507	4.32574	5.93715	5.44085	3.87039	7.20093	5.09883	6.20621	4.59506	4.58302	5.46716	7.72533	6.28509	7.83612	5.93054	6.04063	7.76958	11.7432	8.02167	2.49013	5.67316	8.09233	3.67096	5.94989	5.07894	5.30734	5.03267	6.45763	5.23404	4.60322	5.03384	5.00716	7.58356	3.60075	7.26803	5.47678	5.81051	4.72165	5.21276	4.99811	6.98267	6.2161	6.58352	7.27226	8.79042
by-1-9	2	5.01101	5.37751	7.2265	4.05669	4.42381	5.88249	5.12752	4.05002	7.48119	5.18438	6.07779	4.49609	4.50772	5.13414	7.78986	6.28191	7.7482	6.00359	6.67169	7.5279	11.6885	7.65763	2.87136	6.29575	8.02301	3.75096	5.7563	5.50969	5.38569	4.89382	6.26479	5.45415	4.00603	4.70082	5.00806	7.72154	3.76791	7.62472	5.81146	5.95438	4.71913	5.6977	4.81177	6.87334	5.7225	6.43782	6.92381	9.01944
by-2-1	1	5.48984	6.60706	7.72856	4.31624	4.4349	5.93924	5.5964	4.61716	7.67674	5.01306	6.25716	4.51477	4.56405	5.60901	7.57341	6.22195	7.91897	5.75362	6.55225	7.85425	11.6768	6.98919	3.67052	5.62562	8.0579	3.15209	7.07613	5.37053	5.4643	4.90041	6.85794	4.97312	4.54893	5.25533	5.02083	7.63063	3.23493	7.20926	5.72916	5.79383	5.35053	5.04907	5.21742	6.87904	6.24343	6.56407	7.33377	8.8919
by-2-1	2	5.34085	6.86422	7.69907	3.9886	4.37029	5.90934	4.95547	3.59316	6.87258	5.28586	6.17147	4.54409	4.36919	4.82052	7.72896	6.33189	7.90368	5.77518	6.85268	7.56701	11.4784	7.43309	3.33772	6.34717	8.04857	3.33807	5.65157	5.11227	5.44395	4.76371	6.94849	5.47434	3.71244	4.69495	5.05791	8.00768	3.69587	7.65394	5.96394	6.00911	4.66576	5.73192	5.0609	6.90222	5.53452	6.55716	7.1376	9.04621
by-2-12	1	5.18624	6.46125	7.72767	3.92627	4.56317	5.85008	5.57121	4.33901	7.26012	5.20465	6.61171	4.45792	4.65375	5.25216	7.76327	6.28675	7.88608	5.75792	6.74298	7.67402	11.6539	8.47171	3.32688	5.85783	8.12345	3.78464	6.70065	5.38566	5.25577	4.8686	6.65859	5.21838	4.28457	4.91428	5.07368	7.5094	3.61621	7.52359	5.8268	5.74472	4.94359	5.10461	4.89578	7.05345	5.8196	6.40505	7.19497	9.15263
by-2-12	2	5.57794	6.23909	7.50122	4.84351	4.57421	6.10158	5.38243	4.62037	7.77235	5.27396	6.55689	4.6692	4.74453	5.06796	7.4277	6.35748	7.8816	6.09325	6.96136	7.58216	11.5546	8.02948	3.36677	6.28684	8.09113	3.44958	6.79926	5.61674	5.69989	4.98342	6.66586	5.3863	4.36406	5.03795	5.14264	7.84946	3.70569	7.39279	5.75081	5.85647	4.70741	5.79742	5.22704	6.92095	5.9755	6.53652	7.16669	8.69487
by-2-13	1	5.20245	5.46494	7.18298	4.6147	4.30906	6.34417	5.47567	3.94123	7.84871	5.60068	6.47105	4.63779	4.94229	4.8905	7.43635	6.08336	7.70248	5.86328	7.06851	7.33559	11.588	8.43855	3.61499	6.03467	8.07696	3.74269	6.22342	5.62835	5.37487	5.12071	6.63094	5.50526	3.86235	4.82569	5.27794	8.13382	3.84667	7.39774	5.63471	5.7335	4.62245	5.67895	5.11295	6.9734	5.79141	6.64108	7.09683	8.57906
by-2-13	2	4.59881	4.69714	6.41392	4.46095	4.47557	5.90726	5.13813	3.41951	6.81759	5.14715	5.88425	4.10445	4.44444	5.00587	7.52111	6.12524	7.72983	5.94074	6.933	6.94505	11.2416	7.63319	3.06219	6.66112	8.05288	3.93778	5.13969	5.19729	5.27256	4.79415	6.17948	5.80191	2.95738	4.83011	5.20628	8.18242	4.25364	7.66273	5.66479	5.92821	4.12863	5.87945	4.45779	7.00758	5.35195	6.19044	6.61988	9.02088
by-2-15	1	5.75879	6.39124	7.4184	4.42045	4.38943	6.08564	5.37733	4.74675	7.34958	5.10017	6.25801	4.71438	4.61577	4.70634	7.34624	6.23678	7.8211	6.12109	6.49182	7.73962	11.6903	7.93014	2.83078	5.87732	8.25294	4.25217	6.71605	5.73282	5.45801	4.99251	6.42322	4.93576	4.57026	5.18625	5.27812	8.04988	3.4172	7.11108	5.5787	5.51982	4.41474	5.50097	4.93735	7.05885	6.01995	6.1495	7.13546	8.8747
by-2-15	2	5.33977	6.44891	7.27514	3.9006	4.60529	6.02823	5.36785	4.97519	7.69048	5.1978	6.22506	4.75633	4.88414	5.21927	7.50766	6.34298	7.91347	5.96989	6.74918	7.66414	11.5632	7.70135	3.06423	5.8642	8.1001	3.78493	7.10315	5.20965	5.21907	5.04896	6.38432	5.21499	4.49513	5.22497	5.20671	7.69244	3.50446	7.38801	5.68219	5.75121	5.05708	5.57928	5.18933	6.89724	6.11722	6.5731	7.35443	9.11196
by-2-16	1	5.76957	6.56181	7.71084	4.63979	4.29232	6.09032	5.82771	4.64559	7.25475	5.26274	6.68899	4.39423	4.66286	5.36468	7.89965	6.24443	7.7614	5.84117	6.67778	7.86624	11.4885	8.01577	2.5782	5.69565	8.10143	3.85623	6.81274	5.14878	5.37734	5.27128	7.0679	5.57947	4.79937	5.05184	5.12491	7.65039	3.34411	7.29196	5.74044	5.8857	4.58302	5.39596	5.43346	7.20272	5.91518	6.43901	7.20043	9.03159
by-2-16	2	5.78217	7.37785	7.83768	4.58442	4.35293	5.79053	5.90811	4.95355	7.00193	5.04114	6.82157	4.6315	4.64845	5.01913	7.52637	6.01317	7.85899	5.61308	6.1748	7.85133	11.5796	8.40024	3.29036	5.02817	8.23002	3.97181	7.44558	5.51225	5.61012	5.1054	7.30998	5.23643	5.02766	5.58119	5.20884	7.40121	2.99287	7.0139	5.594	5.75721	4.61934	4.88399	5.41114	7.02547	6.04014	6.53568	7.45289	8.90611
by-2-18	1	5.5657	7.25479	7.72656	4.42388	4.2906	5.95122	5.86648	4.77535	7.11128	5.27899	6.42933	4.76714	4.85688	5.0702	7.48548	6.12451	7.90311	5.9258	6.38032	7.73362	11.5528	8.39035	3.3594	5.36512	8.28703	3.95621	7.2977	5.42983	5.50712	5.19405	6.93235	5.16787	5.00258	5.21414	5.21603	7.44905	3.37427	7.12108	5.58218	5.8067	4.77181	5.48642	5.49352	7.29147	6.02939	6.66187	7.47366	8.67921
by-2-18	2	5.55099	6.64115	7.46809	4.33222	4.37555	6.0169	5.4199	4.71329	7.006	5.21946	6.24252	4.42187	4.83592	5.1552	7.7502	6.20656	7.90104	5.84798	6.41668	7.78338	11.4179	7.39686	3.13875	6.01528	8.1582	3.77228	6.57015	5.38028	5.62966	4.96504	6.34063	5.30113	4.34713	4.93933	4.97449	7.85319	3.68193	7.41299	5.60863	5.90481	4.71768	5.64117	5.24022	6.95151	5.84474	6.62546	7.38238	8.80955
by-2-19	1	5.83455	7.35571	7.95848	3.92839	4.36779	5.92142	5.59836	5.03178	7.66619	5.17546	6.49596	4.74161	4.47754	5.16154	7.48044	6.3335	7.82065	5.90066	6.38429	7.88145	11.6407	7.89862	3.15266	5.60937	8.01682	3.62662	7.42475	5.23429	5.54131	5.11426	6.94193	5.0187	5.34418	5.01294	4.9414	7.39862	3.24334	6.86854	5.4707	5.76369	5.01377	5.14392	5.55907	7.14691	6.37318	6.61364	7.46089	8.79896
by-2-19	2	5.5912	7.08443	7.91601	4.11519	4.49423	6.00591	5.70765	4.38529	7.66891	5.39853	6.54592	4.46619	4.67352	5.14713	7.59503	5.96374	7.90483	5.81842	6.51705	7.75028	11.5114	7.8249	3.10349	5.85244	8.14002	3.50118	7.2151	5.29599	5.7719	4.91014	6.83691	4.96434	4.88636	5.208	5.23601	7.635	3.18227	7.00728	5.68432	5.71012	5.40323	5.43881	5.36987	7.05696	6.35844	6.72304	7.42403	8.89301
by-2-2	1	5.49192	6.76275	8.005	3.6895	4.27382	5.66642	5.43443	4.29991	7.53471	5.15985	6.3947	4.10952	4.37322	4.84671	7.6704	6.20318	7.8519	5.8012	6.45201	7.70686	11.494	7.01256	3.3008	5.77124	8.01004	3.6806	6.52209	5.67551	5.56641	5.0188	6.72474	5.02677	4.56689	4.95885	4.9543	7.63083	3.57874	7.46016	5.82342	5.74302	4.9783	5.05116	5.08201	6.93857	6.01536	6.54035	7.16409	9.01442
by-2-2	2	5.76642	6.8852	7.6225	3.80029	4.42927	6.03175	5.47111	4.37796	7.85191	5.22931	6.31248	4.49861	4.52372	4.95979	7.50255	6.13804	7.78711	5.73863	6.64669	7.88721	11.6977	7.33997	2.27284	5.71186	8.07471	3.7941	7.12435	5.59407	5.47758	5.12447	6.71454	5.02446	4.74771	5.2585	4.9347	7.68605	3.18079	7.1044	5.60239	5.58452	5.12893	5.1883	5.40783	6.90176	6.18406	6.68686	7.43666	8.89045
by-2-20	1	5.09236	6.34946	7.34273	4.49549	4.46601	5.76084	5.58435	4.29718	7.17755	4.84673	6.38804	4.3667	4.46713	4.95727	7.66801	6.11747	7.88364	5.66172	6.59249	7.80739	11.4907	7.8349	3.52868	6.28928	8.31586	3.6021	6.86562	4.99433	5.59712	4.79164	6.81181	5.12515	4.66714	5.139	5.08253	8.03456	2.98476	7.22419	5.95729	5.61766	5.20336	5.29534	4.93746	7.09736	6.17029	6.63172	7.45815	9.25471
by-2-20	2	5.21238	6.37963	7.27622	4.29476	4.72681	5.83523	5.22241	4.00753	6.95233	5.13917	6.16552	4.27965	4.5716	5.16534	7.74746	6.42044	7.91135	5.95234	6.58987	7.53704	11.4358	7.85757	3.46885	6.43094	8.18419	3.65833	5.7519	5.28799	5.49307	4.85584	6.66194	5.4033	3.89793	5.03479	5.06215	7.96256	3.47315	7.61096	5.85621	5.84115	4.60319	5.69823	4.70361	6.94494	5.86247	6.57074	7.10418	9.11206
by-2-21	2	5.748	7.18225	7.8135	4.30308	4.30514	5.88442	5.72151	4.59716	7.62278	5.24104	6.42754	4.63456	4.76665	5.23593	7.38477	6.20474	7.77233	5.96887	6.48304	7.74857	11.5479	7.89765	2.8855	5.52434	7.98514	3.89149	7.45648	5.37764	5.58765	5.26903	6.77852	5.29653	5.28176	5.10883	5.0481	7.24783	3.14561	7.05125	5.60653	5.77812	4.97472	5.12639	5.43261	7.177	6.18073	6.67278	7.47986	8.8069
by-2-21	3	5.57112	6.72455	7.4976	4.80166	4.14906	6.00177	5.48982	4.61194	7.49698	5.2524	6.39798	4.61972	4.89315	5.3116	7.32589	5.87155	7.68945	5.86959	6.23328	7.54684	11.2711	8.013	2.98297	5.62995	7.98724	4.0755	6.89849	5.49857	5.38178	5.13705	6.94343	5.14354	4.77523	5.44761	5.20651	7.71408	3.24587	6.96831	5.47356	5.60624	4.54168	5.35128	5.416	7.12232	6.08217	6.53579	7.10964	8.48206
by-2-22	2	5.16453	6.74887	7.78068	4.13647	4.36115	5.89593	5.38836	4.81503	7.27915	5.32733	6.2658	4.46292	4.82406	5.42407	7.54013	6.25414	7.66032	5.88704	6.43665	7.59684	11.4848	8.16421	3.35489	5.92405	8.04083	3.55403	7.22476	5.25333	5.57954	5.14126	6.60881	5.37812	4.64152	5.1282	5.16903	7.61918	3.43367	7.13001	5.76665	5.65225	4.64394	5.36332	5.48588	7.13713	6.20338	6.61996	7.22876	8.81595
by-2-22	3	5.59216	7.98555	8.43382	4.00879	4.09925	6.11455	5.85946	5.56461	7.48102	5.33403	6.5226	4.62249	4.6745	5.19355	7.59792	6.13597	7.75929	5.86289	6.459	7.80825	11.4038	7.69593	2.97165	5.17872	7.84706	3.59906	7.51822	5.18365	5.51156	5.24679	6.87323	5.20139	5.02213	5.1357	5.02457	7.09619	3.4035	6.92644	5.37324	5.79809	4.90765	5.12349	5.75599	7.05438	6.32403	6.65743	7.31813	8.56809
by-2-23	1	4.98083	5.70664	7.50483	4.16369	4.51012	5.99385	5.09771	3.79494	7.22023	5.40693	6.15867	4.5186	4.77658	5.03701	7.69488	6.11195	7.67524	6.03165	6.76586	7.26143	11.335	7.83252	3.68499	6.27799	8.07327	4.07176	5.83037	5.08207	5.51734	4.95897	6.64687	5.73347	3.65548	5.07485	5.27347	7.70808	3.77325	7.51939	5.70247	5.69101	4.77203	5.82447	5.1075	7.13859	5.61132	6.42122	6.72073	8.69648
by-2-23	2	5.18025	6.40047	7.62558	4.70122	4.41227	5.94215	5.74461	4.13019	7.14077	5.2287	6.4206	4.51751	4.85493	5.18195	7.41381	6.44064	7.77732	6.12174	6.40301	7.69209	11.6705	7.63869	3.24234	5.75716	8.27079	3.86829	6.88566	5.52321	5.36511	5.05066	6.80399	5.38961	5.16842	5.50646	5.10044	7.74153	3.54717	7.31135	5.48233	5.78976	4.5454	5.58515	5.05745	7.1316	6.01667	6.38906	7.19117	8.81027
by-2-24	1	5.65662	7.55448	7.87352	4.48201	4.09252	5.86255	5.58694	4.58956	7.40894	5.13217	6.38245	4.56202	4.58413	5.1884	7.5185	6.00166	7.61949	5.79558	6.14983	7.60513	11.4206	7.8997	3.44256	5.18775	7.87417	3.93101	7.47849	5.31646	5.35966	4.85309	7.03577	4.93154	5.17294	5.17176	5.05568	7.52672	2.73262	6.77866	5.23194	5.70584	4.51246	5.06738	5.56758	7.06691	6.26193	6.48968	7.16937	8.42775
by-2-24	2	5.6156	7.17031	7.7844	4.02863	4.18987	5.7769	5.63242	4.65147	7.08716	4.76984	6.42411	4.41168	4.34476	5.23787	7.6633	6.08988	7.76412	5.69738	6.19922	7.64641	11.6246	8.16809	2.87324	5.23429	8.09174	3.39791	7.42857	5.70488	5.62238	4.84954	6.89738	4.77008	5.10658	5.19406	4.78125	7.57573	3.17044	6.90134	5.41128	5.68136	4.63182	5.04015	5.04986	6.91153	6.303	6.54989	7.3626	8.65682
by-2-25	1	5.42622	6.78005	7.63941	4.5645	4.4402	5.74382	5.13152	4.50672	7.02616	4.96393	6.23419	4.16735	4.55182	5.56251	8.13036	6.24655	7.82532	5.66195	5.9043	7.51261	11.4457	7.6679	3.14505	6.48706	8.06229	3.56851	6.5596	5.09397	5.64674	4.8657	6.87312	5.30131	4.00697	4.79729	4.93738	7.86558	2.91946	7.46325	5.65662	5.85958	4.42063	5.38496	4.69742	6.81142	5.75364	6.68769	7.10817	9.20891
by-2-25	2	5.40687	6.60763	8.15599	3.8976	4.5383	5.82764	5.47551	5.24998	7.6607	5.17641	5.90854	4.54763	4.70948	5.15576	8.00697	6.15662	7.77196	5.94318	6.17939	7.62671	11.6772	7.97924	3.32833	5.8991	7.77515	3.26039	7.21354	5.17664	5.47313	5.27586	6.68053	5.44262	4.95221	5.37898	4.94781	7.09368	3.08357	7.14034	5.36896	5.67551	4.37949	5.03033	5.42097	6.88129	6.07742	6.62564	7.23084	9.08257
by-2-27	1	4.97699	6.28654	7.19712	4.71342	4.20065	5.52244	5.53785	4.11572	6.08316	4.91914	6.39961	4.15343	4.76824	4.85569	7.6657	5.68277	7.6449	5.45782	5.92196	7.54218	11.8463	8.28086	3.16563	6.0069	8.45112	3.94483	6.05155	5.57613	5.75512	4.24722	6.60471	5.04969	4.06848	5.27091	4.79922	8.26276	2.90904	7.13199	5.82644	5.65419	4.78968	5.22918	4.17056	6.8859	5.85539	6.59277	7.31299	8.84206
by-2-27	2	5.23779	6.93009	7.59865	4.45481	4.12222	5.58308	5.54275	3.7596	6.14127	4.90975	6.55918	4.11558	4.68123	4.92719	7.89606	5.69106	7.59223	5.3065	5.59947	7.46271	11.8714	8.71606	3.2411	5.65021	8.19776	3.76297	6.37623	5.57772	5.654	4.54963	6.92149	4.91611	4.18515	4.98453	4.76487	7.54224	3.25524	7.23376	5.75455	5.80777	4.77814	5.02692	4.89973	7.02056	6.15561	6.55907	7.26026	8.53909
by-2-28	1	5.64071	7.03782	7.81338	4.30473	4.66552	6.0259	5.67827	4.64278	7.18161	5.36671	6.44421	4.48132	4.73497	4.90489	7.90134	6.29888	8.0261	5.93635	6.44477	7.95792	11.5894	8.30427	3.34839	5.59272	8.19187	3.5341	7.12543	5.27132	5.29781	5.07664	6.42271	5.40341	4.83762	5.29444	5.20136	7.50659	3.62012	7.50102	5.70951	5.84046	4.79724	5.29466	5.25699	7.08281	5.86331	6.51125	7.46836	9.07861
by-2-28	2	5.50779	7.18797	7.74226	4.28811	4.48349	5.99091	5.54535	5.01299	7.39006	5.2812	6.40037	4.55546	4.78341	5.71211	7.74934	6.4642	7.87512	6.01814	6.45861	7.74029	11.3666	8.20253	3.05704	5.61805	8.0219	3.7162	7.23202	5.22692	5.36492	4.99691	6.87535	5.09008	4.90299	5.27324	5.11954	7.74696	3.27761	7.19041	5.68535	5.70282	4.92847	5.32985	5.18388	7.04696	6.26779	6.5696	7.34527	8.92471
by-2-29	2	5.42212	6.6359	7.57219	4.40164	4.20847	5.85163	5.51455	4.59768	7.71374	5.06698	6.39676	4.75609	4.24307	5.2357	7.76176	6.26461	7.84885	5.83213	6.56008	7.49093	11.1807	7.7757	3.37859	5.90438	7.87413	4.21605	7.23346	5.41658	5.34508	5.0996	6.9853	5.19501	4.94531	5.32876	5.09638	7.49725	3.23663	6.98503	5.28157	5.54498	5.01672	5.24391	5.46425	7.09106	6.28351	6.58118	7.2726	8.84434
by-2-29	3	5.65327	7.25811	7.60488	4.48491	4.425	6.09492	5.7787	4.54772	7.46887	5.34386	6.43473	4.66469	4.4995	5.09601	7.44547	6.21615	7.76764	5.76041	6.45508	7.67554	11.2861	7.76475	3.50962	5.88055	8.00876	3.79061	7.28437	5.44839	5.63321	4.94847	6.51957	5.52048	4.87944	5.03967	5.26807	7.72076	3.58274	7.19725	5.38465	5.67663	4.83897	5.26494	5.69889	6.97918	6.09477	6.682	7.12722	8.77883
by-2-31	1	5.51784	5.8722	7.01012	4.95961	4.76476	6.32488	5.17913	3.89451	7.07095	5.34915	5.86117	4.64433	4.98882	5.41462	8.0931	6.58389	7.96021	6.10039	7.0096	7.63752	11.6579	8.06935	3.82933	6.41261	8.52153	3.89628	5.7265	5.55429	5.81867	4.97138	6.35846	5.42669	3.7522	4.97958	5.52124	8.47716	3.81586	7.73919	5.90095	6.01118	4.97842	6.41709	5.02693	7.0678	5.98517	6.65357	7.33084	9.09757
by-2-31	2	5.34175	6.93061	7.47116	4.39181	4.2511	6.09129	5.64938	3.881	7.06143	5.43118	5.85074	4.43604	4.64983	5.03384	7.36775	5.9578	7.67941	5.98169	6.32365	7.20408	11.5055	7.53394	3.15896	6.27897	8.20306	4.06171	6.21816	5.25555	5.50481	5.21806	7.02141	5.38836	4.29887	5.16921	5.23489	7.89364	3.84834	7.13126	5.74408	5.76158	4.82649	5.30317	5.25366	7.12744	5.90374	6.40693	6.9313	8.42532
by-2-33	1	5.47882	6.94655	7.69326	4.23803	4.45371	5.93494	5.42568	4.09733	7.6934	5.3195	6.22485	4.70373	4.61014	5.29485	7.68398	6.14443	7.80466	5.95404	6.36227	7.53181	11.5266	7.7586	3.37479	5.93511	7.98853	3.86539	7.10272	5.48075	5.31223	5.13409	6.62899	5.27886	4.89873	5.0338	5.00939	7.36577	3.27049	7.17181	5.42878	5.85727	4.53489	5.27943	5.40316	6.86092	5.96282	6.48948	7.05359	8.51335
by-2-33	2	5.73196	7.22613	7.74981	4.25412	4.33605	6.15277	5.50689	4.3617	7.50115	5.3115	6.35936	4.74275	4.6087	5.37206	7.53186	6.0371	7.70651	5.9833	6.44978	7.7125	11.514	7.9752	2.76397	5.68686	7.89677	3.80306	7.12998	5.20659	5.27885	5.17662	6.6601	5.36847	4.64521	5.28502	5.14786	7.42382	3.61657	7.26991	5.45934	5.79511	4.88995	5.06278	5.62275	6.84076	5.96573	6.35079	7.17851	8.7247
by-2-34	1	4.66961	5.24186	7.0211	3.77925	4.30994	5.92209	5.37133	4.02313	7.32545	5.20865	6.2184	4.53356	4.70385	5.48747	8.20001	6.18861	7.89589	5.86714	6.47777	7.54073	11.4385	7.67756	2.91299	6.20341	8.09332	4.04484	6.34754	5.25707	5.46626	5.02722	6.33283	5.26267	4.19522	5.02474	5.16264	7.64835	3.56194	7.64488	5.53761	5.87628	4.8777	5.4779	5.06364	7.04811	5.9187	6.67437	7.12985	9.01254
by-2-34	2	4.57558	4.98764	6.86834	3.94995	4.20626	5.90896	5.21259	3.87934	7.38146	5.10049	6.30899	4.39525	4.69415	5.45615	8.30773	6.2358	7.86989	5.94915	6.74132	7.51958	11.3924	7.70539	3.60534	6.5085	8.07683	3.83429	5.89484	5.27661	5.61264	4.70705	6.62194	5.10407	3.62418	4.84068	4.99316	7.87589	3.43427	7.69402	5.42153	5.96145	4.68618	5.83966	4.53026	6.85388	5.58962	6.52983	6.92014	8.87435
by-2-36	1	5.43085	6.27391	7.25052	4.14046	4.16123	5.70492	5.61339	4.57713	7.55508	4.9786	6.1569	4.44955	4.69509	5.62545	7.64925	6.08724	7.70851	5.76416	6.0984	7.59475	11.4961	8.00436	3.38775	6.06557	8.06647	3.5216	6.59775	5.45898	5.58359	4.89403	7.03371	4.98551	4.78024	5.10188	4.96965	7.92884	3.07911	7.15564	5.64072	5.63198	4.71788	5.09381	4.76936	6.85358	6.20874	6.5469	7.13919	8.93369
by-2-36	2	5.52972	6.19807	7.10386	4.49313	4.48428	5.8046	5.62853	4.53479	7.45842	4.88065	6.19298	4.45964	4.38608	5.20242	7.61283	6.39981	7.87	5.86534	6.4027	7.72799	11.5876	8.21427	3.06691	5.98356	8.11802	3.54584	6.66733	5.66224	5.56926	4.87774	6.71698	5.17582	4.8755	5.11356	4.97056	7.93445	3.15392	7.2814	5.52676	5.71326	4.73359	5.43859	4.85992	6.92789	6.05363	6.65196	7.35803	8.9823
by-2-38	1	5.2241	6.49261	7.36325	4.33574	4.33943	5.63797	5.59073	3.97433	6.8812	4.92096	6.18998	4.26529	4.45457	4.81383	7.7014	6.24797	7.8994	5.72874	6.14403	7.55604	11.4842	8.17899	3.17056	5.70743	8.01243	3.61541	6.66249	5.57253	5.45874	4.83515	6.70697	4.96978	4.27203	4.67077	4.68862	8.13012	3.02316	7.24651	5.70388	5.63884	4.72865	5.09566	4.69042	6.80085	5.93412	6.56809	7.32583	8.98828
by-2-38	2	4.87197	5.74457	7.22589	4.56469	4.46055	5.37202	4.97382	3.58962	7.09538	4.72165	6.07373	3.96065	4.53913	5.34591	8.11582	5.9105	7.51279	5.49741	6.61357	7.64665	11.7673	8.19762	3.65376	6.58267	7.96145	3.70391	5.02858	5.2727	5.14002	4.35658	6.77913	5.32677	3.14542	4.64015	4.79725	8.11479	3.06729	7.54574	5.86635	5.76337	4.51797	5.45721	4.25636	6.69298	5.34243	6.29939	6.76545	9.29762
by-2-39	1	5.15242	6.02192	7.51734	4.61529	4.3816	5.83808	5.49299	4.28071	7.52124	5.05969	6.33355	4.35536	4.60765	5.21537	7.79308	6.3474	7.89901	5.72841	6.64914	7.69723	11.524	7.89804	3.06033	6.29423	8.23835	3.92121	6.46433	5.33206	5.6493	4.64389	6.43651	5.3248	4.17792	4.85395	5.1189	8.06051	3.46003	7.33395	5.73846	5.66186	4.79236	5.55326	4.87862	6.84844	5.79195	6.40753	7.26233	9.03216
by-2-39	2	5.53291	7.34668	8.27501	4.23938	4.62942	5.8802	5.71206	4.23864	7.7622	5.07477	6.23826	4.46914	4.70041	5.31283	7.72727	6.01139	7.7608	5.61632	6.08214	7.69213	11.6612	7.77006	3.1522	5.43816	8.04597	3.37127	7.11228	5.56165	5.57343	5.01838	6.69043	4.94899	4.86694	5.1176	4.89928	7.41103	3.2141	7.14709	5.55319	5.5344	4.87891	4.92747	5.1867	6.89484	6.31139	6.47946	7.19083	8.67508
by-2-41	2	5.55483	6.57147	7.54243	4.04177	4.39992	6.10969	5.38838	4.36279	7.53065	5.25237	6.37081	4.57801	4.33466	5.06067	7.54231	6.33994	7.75408	5.90152	6.559	7.59212	11.604	7.28497	3.59753	5.909	8.08222	4.02642	6.84674	5.38987	5.5807	5.14901	6.69774	5.19559	4.66053	5.27343	5.02393	7.8436	3.66017	7.45353	5.4546	5.8694	4.86233	5.47672	5.06111	6.92899	5.90492	6.55624	7.21141	8.76775
by-2-41	3	5.64899	7.87622	8.41712	3.37222	3.65587	5.74258	6.05183	5.02068	7.28283	4.98242	6.55164	4.39531	4.21703	5.21506	7.87064	6.15138	7.74937	5.37021	6.01955	8.03073	11.6004	7.68426	2.57045	5.16583	7.92129	3.57498	7.24363	5.17887	5.31006	4.64657	6.95888	4.78058	5.36148	4.90853	4.66342	7.04997	2.92356	7.09632	5.44525	5.74175	4.66187	4.52149	5.28056	6.96484	6.32419	6.69168	7.3374	8.66016
by-2-42	1	4.86135	5.79212	7.10304	4.20386	4.23114	5.74968	5.34876	4.05728	7.48161	4.90477	6.32813	4.39061	4.55859	5.55291	7.75525	6.11837	7.82755	5.72391	6.74191	7.47856	11.3993	7.34905	2.5308	6.16555	8.13825	3.42572	6.8244	5.1395	5.42556	4.75547	6.56165	5.07622	4.25511	4.86458	4.88156	7.77311	3.46655	7.36567	5.69142	5.71777	4.79268	5.48509	4.93198	6.81338	5.76262	6.58618	7.08026	8.95761
by-2-42	2	5.70347	7.32962	7.83907	4.473	4.45303	6.03227	5.87566	4.73506	7.52202	5.20903	6.40073	4.69687	4.41929	5.3502	7.43314	6.3956	7.95521	5.89838	6.47991	7.989	11.6632	7.44395	3.03552	5.28124	8.08537	3.53594	7.39658	5.44602	5.51193	5.00611	6.76005	5.12152	5.32794	5.31279	5.08215	7.50288	3.22332	7.14156	5.40071	5.65597	4.93259	5.17628	5.42685	7.15379	6.28244	6.58243	7.59155	8.91779
by-2-43	1	5.25168	5.96509	7.35831	4.38265	4.57087	5.78926	5.46163	4.30737	7.9358	5.15842	6.40887	4.75759	4.53686	5.33854	7.25903	6.10773	7.85767	5.9467	6.65961	7.64139	11.2749	7.74543	3.30905	6.01922	8.0816	3.88861	6.99378	5.36214	5.44594	4.98884	6.83709	5.10376	4.65584	5.11745	5.0699	7.71977	3.17442	7.16354	5.6936	5.54914	4.9556	5.62591	5.15584	6.9163	5.96423	6.73516	7.25419	8.8999
by-2-43	2	5.52546	6.20188	7.42139	4.23904	4.60848	5.76173	5.21045	4.70997	7.51391	4.99732	6.56614	4.54952	4.6416	5.14324	7.65651	6.27394	7.84939	5.82693	6.49926	7.62684	11.2822	7.79852	3.16037	5.86067	8.11175	3.68713	7.00208	5.30273	5.42425	4.83878	6.73651	5.03193	4.95126	5.05917	4.91742	7.66937	3.12082	7.07507	5.60162	5.7607	5.11147	5.1655	4.70931	7.03323	6.05747	6.64375	7.34247	9.04862
by-2-45	1	4.83863	5.29696	6.7621	4.26218	4.58923	5.84737	4.88041	3.9213	6.50029	5.00615	6.15659	4.32125	4.27991	5.45305	7.83404	6.17379	7.77383	5.7733	6.91789	7.27249	11.5156	7.66552	3.509	6.72958	8.11066	4.29831	5.38691	5.81026	5.54872	4.71379	6.3727	5.41968	3.2154	4.56983	5.11534	8.29318	4.25082	7.80307	5.85728	5.84198	4.60615	5.7415	4.50324	6.70271	5.67053	6.52091	6.87544	9.06519
by-2-45	2	5.53479	6.07049	7.26782	4.47473	4.43631	6.02771	5.17255	4.25215	7.14719	5.34886	5.952	4.82729	4.90234	5.26628	7.51983	6.30288	7.79624	6.03508	6.74703	7.60404	11.5968	7.59398	3.67706	5.89887	8.30483	4.34697	6.67704	5.53237	5.55048	4.82406	6.38321	5.43938	4.44911	5.35433	5.10993	7.92261	4.20615	7.27228	5.48626	5.70701	4.86608	5.638	5.19573	7.13084	6.04202	6.48389	7.09835	8.7686
by-2-5	1	4.93254	5.27011	7.09665	4.4088	4.56297	5.9952	5.45313	4.10871	7.13594	5.26279	6.24408	4.36547	4.62164	4.88906	7.74055	6.28361	7.91161	5.82331	6.78694	7.35058	11.2075	8.19669	4.19609	6.59285	8.10023	3.66402	5.59169	5.49215	5.7323	4.85744	6.57269	5.61091	3.77072	4.75471	5.04899	8.08749	3.7154	7.74562	5.94321	5.44504	4.80862	5.85545	4.74064	6.93378	5.80508	6.64129	6.82101	9.22213
by-2-5	2	5.04448	5.80688	7.36436	4.09277	4.11229	5.65739	5.19356	4.2968	7.35015	5.09245	6.55405	4.07308	4.41035	5.14829	7.83934	6.16484	7.81897	5.5989	6.60188	7.73956	11.3806	8.7542	3.68811	6.16231	8.22333	3.68387	6.63654	5.28826	5.6314	4.77601	6.73623	5.24764	4.53286	5.02212	5.13328	7.935	3.11307	7.25595	5.78573	5.55374	4.81286	5.25507	4.66125	7.0914	6.07146	6.57889	7.11858	9.19278
by-2-6	1	5.47092	6.82166	7.92302	4.16787	4.15158	5.999	5.55973	4.71132	7.57991	5.32746	6.07226	4.65543	4.79243	4.98965	7.75147	6.42245	7.90944	5.93113	6.80207	7.6359	11.4615	8.45844	3.5795	5.93779	7.95023	3.64398	7.05135	5.37479	5.38378	4.99074	6.77519	5.2864	4.64282	4.92972	5.10722	7.47009	3.40483	7.41863	5.37482	5.81408	4.53342	5.12762	5.15661	6.95034	5.82663	6.62822	7.09394	8.81613
by-2-6	2	5.48824	6.88322	7.59226	4.03516	4.24704	6.06219	5.67331	4.53847	7.61404	5.34718	6.32665	4.7481	4.74407	5.14287	7.66113	6.2413	7.87158	5.87537	6.50386	7.66421	11.521	8.19689	3.86259	5.77833	8.12259	3.9338	7.14847	5.27857	5.48577	5.00997	6.53616	5.43638	4.6844	5.05202	5.18649	7.4964	3.36594	7.41656	5.48318	5.87178	4.70253	5.28083	5.57407	7.05656	5.90053	6.45174	7.02839	8.83961
by-2-7	1	5.59615	7.05444	7.82224	3.87135	4.55052	6.01416	5.6875	4.33132	7.63211	5.20767	6.27672	4.48037	4.92521	5.81701	7.75527	6.35169	7.94329	6.13465	6.85478	7.66822	11.4601	8.00805	3.27516	5.78797	7.98673	3.75886	6.794	5.40104	5.34612	5.21983	6.81267	5.46321	4.57984	5.23828	5.08707	7.57092	3.49995	7.39396	5.60533	5.79361	4.59165	5.54465	5.23978	6.97193	5.88836	6.61505	7.15116	8.87969
by-2-7	2	5.4395	7.16052	7.66693	4.27722	4.34555	5.85952	5.71705	4.99411	7.56658	5.01371	6.44475	4.56202	4.66927	5.41778	7.23494	6.25601	7.77184	5.86914	6.49113	7.58146	11.2962	7.797	2.68525	5.6858	7.93055	3.87784	7.27319	5.40222	5.22096	4.82842	6.89461	5.13918	4.88617	5.33611	5.07794	7.53228	2.83274	6.89002	5.36401	5.51382	4.82104	5.02195	5.24643	7.0829	6.17149	6.6915	7.36988	8.87571
by-2-9	1	5.21134	6.43179	7.42449	4.419	4.32983	5.83898	5.40726	4.66251	7.44744	4.99918	6.53105	4.34096	4.4886	5.13073	7.56994	5.97374	7.70434	5.68438	6.4875	7.64071	11.2598	8.08781	2.57283	5.91813	8.09998	3.57737	6.88319	5.55023	5.58634	4.80303	6.97218	4.87931	4.64152	5.11872	4.79978	7.71099	3.0104	7.03114	5.80773	5.52194	5.09327	5.14319	4.9146	6.92663	6.14841	6.72193	7.19382	8.88707
by-2-9	2	5.87393	7.123	7.65182	4.60961	4.18197	6.0014	5.59214	4.7585	7.44665	5.01265	6.47165	4.3768	4.48189	4.9206	7.30687	6.37649	7.93085	5.89643	6.28129	7.80995	11.6744	8.44311	3.56683	5.90882	8.16771	3.54056	6.87708	5.65854	5.61835	4.9894	6.47143	4.81733	4.9438	4.98864	4.98237	7.9585	3.17114	7.13969	5.69498	5.64535	4.81569	5.34673	5.06487	7.0457	6.16936	6.6409	7.44102	8.88533
by-3-1	1	5.1662	6.09876	7.2865	4.62766	4.19851	5.68944	5.38377	4.00144	6.10864	4.98617	6.30121	4.0513	4.68405	5.23379	7.66132	6.0253	7.75268	5.2527	5.92399	7.66678	11.9226	8.27585	3.34569	5.8652	8.39702	3.90559	5.92742	5.59369	5.7745	4.32546	6.98687	5.01727	3.93787	4.94951	4.93314	8.08507	2.81694	7.22864	5.87875	5.76989	5.10029	5.13646	4.48114	7.1023	5.93997	6.84649	7.35015	8.66067
by-3-1	2	5.23092	6.17124	7.36321	4.63505	4.53784	5.80063	5.68264	3.92167	6.19541	4.93347	6.39741	4.30624	4.8743	5.01439	7.73159	5.99697	7.82662	5.51996	6.15405	7.34644	11.7878	7.83334	3.97668	6.09074	8.36468	3.8959	6.15538	5.12094	5.79701	4.71356	6.42257	5.14988	3.71775	5.13287	4.9945	8.04707	3.2913	7.46486	5.64156	5.84493	5.00975	5.60375	4.71573	6.99048	6.10475	6.90004	7.26203	8.73553
by-3-11	1	5.89116	6.95782	8.17876	4.01077	4.13076	5.78204	5.68587	4.98792	7.8687	5.14702	6.25758	4.52182	4.12197	5.49851	7.85543	6.20376	7.67036	5.66091	6.36381	7.77813	11.6613	7.26454	2.85648	5.43169	7.46544	3.46459	7.39621	5.43034	5.2442	5.02166	6.97989	4.89587	5.02138	4.90752	4.90877	7.00409	2.71801	6.96412	5.20768	5.57789	4.61128	4.51539	5.76665	6.80851	5.92735	6.46777	7.15004	8.83962
by-3-11	2	5.84442	7.24706	7.85673	4.23057	4.16101	6.20895	5.85804	4.82104	7.73919	5.43639	6.1643	4.51972	4.57066	5.34055	7.46737	6.4024	7.8366	6.14371	6.61886	7.80008	11.6248	7.39951	3.31742	5.44037	7.85057	3.60603	7.29673	5.47053	5.73114	5.20167	6.87575	5.17461	5.01414	5.26509	5.15788	7.47793	3.45147	7.27875	5.55897	5.91798	4.74647	5.28925	5.71926	6.98078	6.21884	6.65739	7.42651	8.60832
by-3-12	1	5.636	6.5975	7.65999	4.22019	4.44006	6.21439	5.4433	4.27291	7.42584	5.35505	6.36484	4.57635	4.70297	5.56868	7.8141	6.34508	7.87025	6.09513	6.82441	7.60651	11.5823	7.37966	3.25688	5.98426	8.11984	3.67977	6.68431	5.34991	5.60486	5.12367	6.39354	5.43327	4.51031	4.83056	5.28556	7.72156	3.73977	7.57401	5.7502	5.94171	4.82247	5.69867	5.41786	6.94031	5.67973	6.49211	7.09382	8.98139
by-3-12	2	5.60339	6.83344	7.88289	3.28999	4.28615	5.71078	5.63694	4.68331	7.31053	5.30874	6.49024	4.48655	4.60612	4.72551	7.72709	6.27889	7.76305	5.92496	6.05301	7.83431	11.3639	7.02538	2.55429	6.02774	7.96308	3.9941	7.226	5.34204	5.62255	4.85244	6.8808	5.0582	5.12064	5.0978	4.9317	7.39669	3.05325	7.14166	5.50007	5.94113	4.98885	5.19208	5.29173	7.00081	6.16814	6.64949	7.34957	8.76746
by-3-13	1	5.21421	6.51293	7.3984	4.20743	4.30377	5.80753	5.07367	4.71039	7.20668	5.06733	6.18931	4.38014	4.47649	5.5242	7.35352	6.15904	7.81496	5.97474	6.06217	7.39454	11.4357	7.27154	3.20771	5.96399	7.9683	3.83972	6.39596	5.4857	5.4742	4.73095	6.86882	5.04141	4.31395	4.68145	4.851	7.68265	3.4647	7.32295	5.5794	5.94896	4.81525	5.43561	5.18558	6.873	5.80198	6.41409	7.06355	8.59592
by-3-13	2	6.29981	8.4601	8.9254	4.56126	4.69951	6.55766	6.06082	5.5852	8.06109	5.79449	7.08573	5.08052	5.09237	5.99061	8.09726	6.68419	8.30633	6.23631	6.66377	8.29826	11.8415	7.81035	3.10951	5.70449	8.29231	4.49255	7.77995	5.83753	6.21577	5.62776	7.48317	5.55035	5.1224	5.80564	5.56149	7.76433	4.02125	7.63824	5.829	6.23456	5.6702	5.21504	6.25617	7.50368	6.7369	7.12844	7.83139	9.09946
by-3-14	1	5.67876	7.91464	7.90396	3.87606	4.15537	5.84847	5.60427	4.22007	7.39904	5.09164	6.47222	4.47481	4.36324	5.12488	7.31165	6.2965	7.72932	5.77079	6.0867	7.72439	11.6114	6.61002	2.9787	5.76023	7.78822	3.31982	7.18748	5.03885	5.59664	5.0573	7.01193	5.07305	5.49893	5.07853	4.9225	7.25228	3.08226	7.23602	5.54393	5.8949	4.3638	4.8475	5.57495	7.04442	6.06536	6.73004	7.37887	8.89775
by-3-14	2	5.12289	5.90193	7.05251	4.22663	4.49378	5.7519	5.35393	4.04515	6.81801	5.05469	6.21063	4.31685	4.35699	5.66876	7.49799	6.46479	7.89842	5.83179	6.33187	7.49607	11.3596	6.30775	3.50666	6.30886	7.8995	3.5984	6.20412	5.33153	5.48364	4.86899	6.99792	5.51513	4.79814	4.75891	4.89864	7.92587	3.40948	7.56483	5.93552	5.93767	4.67494	5.3123	4.82985	6.69423	5.94125	6.63972	7.08584	9.16241
by-3-15	1	5.06047	6.03163	7.49202	3.9897	4.20484	5.74714	5.41646	4.0296	7.40959	5.1906	6.46746	4.34949	4.7078	5.31956	7.95745	6.32309	7.81488	5.87679	6.84501	7.69039	11.309	7.69949	3.38315	6.00431	8.26842	3.83728	6.70138	4.91887	5.4267	4.81694	6.78648	5.25331	4.17881	4.95749	5.22293	7.78299	3.30614	7.41679	5.87365	5.66337	4.80868	5.64714	5.06591	7.0813	5.97094	6.73044	7.1709	9.20199
by-3-15	2	5.67424	7.06996	7.93181	4.15462	4.40752	5.87753	5.49994	4.79971	7.20543	5.00965	6.42923	4.34015	4.40963	4.9764	7.64431	6.30009	7.87146	5.8442	6.27686	7.81637	11.7933	8.36502	2.97015	5.51524	8.17537	3.63073	7.21753	5.49429	5.65358	5.14209	6.8588	5.10563	5.08774	5.09087	5.0355	7.60269	2.92549	6.99684	5.6485	5.79944	4.7832	5.16185	5.35613	7.10185	6.24166	6.52338	7.45498	9.03546
by-3-16	1	5.46462	7.048	7.81969	3.95037	4.53778	5.84692	5.77814	4.51914	7.47837	5.206	6.44185	4.60561	4.62266	5.21493	7.85781	6.16535	7.76311	5.68506	6.45982	7.82846	11.4524	7.53817	2.64638	5.7944	8.14237	3.32632	7.21259	5.28893	5.59381	4.90389	6.68962	5.12842	4.8908	5.37555	5.18734	7.45825	3.2668	7.2751	5.57967	5.74579	5.07574	5.32208	5.32781	7.04472	6.29604	6.72204	7.49607	9.09228
by-3-16	2	5.9146	7.70789	8.11506	4.04692	4.13768	6.12061	5.73653	4.92052	7.60498	5.39746	6.53885	4.68838	4.73519	5.3193	7.51612	6.4061	7.95388	5.95315	6.56992	7.87452	11.6596	7.58449	3.05831	5.25914	8.0483	3.93348	7.53274	5.16532	5.71109	5.26897	6.92926	5.09977	5.10333	5.02652	5.19119	7.42007	3.49113	7.24687	5.56546	5.89219	5.03039	5.0851	5.63116	7.03621	6.34467	6.79028	7.43213	8.84423
by-3-17	1	5.50264	7.15347	7.4621	4.34934	4.29861	5.69436	5.42689	4.14053	6.10379	4.89625	6.36305	4.37627	4.38067	5.18127	7.80644	5.87171	7.69778	5.58141	6.05603	7.7556	11.9844	7.57614	4.24957	5.6202	8.39723	3.58505	6.77	5.34311	5.62248	4.46952	6.80465	4.8104	4.1312	4.94208	4.81588	7.97226	2.99779	7.34302	5.79075	5.89024	5.23637	5.35356	4.79934	6.98247	6.22077	6.67977	7.43019	8.72128
by-3-17	2	5.34854	6.52217	7.56618	4.39761	4.4434	5.82645	5.5799	3.84909	6.21949	4.9192	6.37815	4.32807	4.39111	3.94889	7.63723	5.82979	7.7782	5.48713	5.90155	7.69068	12.1399	8.1342	3.21528	5.76487	8.47718	3.89216	6.2046	5.14098	5.75149	4.57034	6.68662	4.91979	4.0593	5.16818	4.89233	7.86352	3.0877	7.23451	5.85788	5.92681	4.95334	5.29849	4.65243	7.11585	6.16919	6.72176	7.54346	8.73605
by-3-18	1	4.93086	5.10345	6.66938	4.54024	4.3009	5.89169	5.07607	3.84699	6.45134	4.85328	5.86899	4.11592	4.47883	5.39424	7.73372	6.27227	7.769	5.78926	6.6418	7.12132	11.3732	7.59709	3.47937	6.85107	8.11438	3.79833	4.90173	5.55818	5.31333	4.57678	6.60779	5.4242	3.15738	4.79401	5.05361	8.39983	3.95202	7.78649	5.71447	5.82891	4.45595	5.77952	4.35079	6.79068	5.56261	6.36298	6.94123	9.08705
by-3-18	2	5.19991	6.3626	7.44881	4.36705	4.61013	5.8547	5.72023	4.18105	7.30197	5.0452	6.47136	4.20825	4.68727	5.22053	7.98493	6.39641	8.02233	5.88307	6.50581	7.71533	11.4712	7.57439	2.43188	6.29385	8.21503	3.67742	7.04318	5.253	5.66855	5.05381	6.44963	5.08926	4.36504	4.96065	5.03734	7.92227	3.00123	7.49156	5.86007	5.80676	4.97487	5.52594	4.80148	6.94673	5.72269	6.86795	7.40091	9.25345
by-3-2	1	5.57199	7.21531	7.97989	4.35919	4.33129	5.78043	5.72832	4.94882	6.90591	5.20747	6.32223	4.42001	4.58585	5.45002	8.05258	6.23086	7.72889	5.8515	6.28252	7.67655	11.0682	7.02623	2.80643	6.09345	7.76679	3.66533	6.50896	5.16077	5.61691	4.82621	6.41622	5.1882	4.64232	5.06529	4.63791	7.67605	3.10538	7.31937	5.67077	5.86656	4.70368	5.05856	5.37293	6.81362	5.78154	6.63187	6.93829	8.66809
by-3-2	2	4.9747	6.31172	7.4661	4.46305	4.63904	5.87742	5.54947	4.37002	7.54718	5.03885	6.35545	4.44349	4.60379	4.72957	7.612	6.12369	7.87471	5.80644	6.69691	7.64867	11.3967	7.69118	2.58299	5.8839	8.28754	3.69018	6.88142	5.44244	5.47946	4.74133	6.8233	5.1508	4.81889	5.21819	5.07271	7.82724	3.20889	7.18865	5.84041	5.70677	5.079	5.35827	5.08686	6.9983	6.04856	6.64496	7.31787	9.0553
by-3-20	1	5.77418	7.54851	7.98967	3.9881	4.35482	6.09014	5.64033	4.57586	7.34482	5.22026	6.57554	4.60149	4.64541	5.09217	7.41926	6.19235	7.76105	5.76842	6.02465	7.77744	11.6433	8.02993	2.8175	5.13808	8.03145	3.44332	7.25169	5.30243	5.42453	5.09438	6.72598	4.88984	5.0282	5.21483	5.12355	7.5671	3.0739	6.90653	5.52464	5.82254	4.97816	5.1585	5.59651	6.96229	6.39016	6.61778	7.48518	8.60919
by-3-20	3	5.37028	6.23107	7.154	4.54826	4.36803	6.25729	5.20768	4.11084	7.16113	5.0902	6.04505	4.08689	4.32027	5.67563	7.84635	6.32381	7.96219	5.88561	7.38807	7.9491	11.215	7.30981	3.77519	6.92048	8.05916	4.20683	5.42028	5.20995	5.41183	4.66826	6.51893	5.96328	3.67665	4.78426	5.2342	8.33905	4.10594	7.93466	5.90292	6.27583	4.69556	6.07882	4.77356	6.62387	5.51551	6.67425	6.9165	9.05587
by-3-21	1	5.23976	6.90609	8.04825	3.42318	4.26066	5.96272	5.70107	4.04349	7.30006	5.26429	6.42232	4.49443	4.57567	5.30937	8.02845	6.3197	7.83733	5.94199	6.48128	7.6675	11.6552	7.08773	2.87963	5.8737	8.11942	3.52333	6.89336	5.10543	5.56648	5.23509	6.78226	5.40518	4.61971	4.97876	5.14004	7.33136	3.38695	7.59357	5.64544	5.92333	4.52533	5.35094	5.29663	7.05425	5.99751	6.76017	7.19101	8.98009
by-3-21	2	5.50884	6.87696	7.75117	4.10284	4.33249	5.98164	5.80115	4.68112	7.56621	5.09626	6.64121	4.54879	4.43007	5.21016	7.68262	6.28811	7.78658	5.83475	6.44666	7.76449	11.5795	7.76485	3.28734	5.80778	8.11182	3.58227	7.13713	5.10681	5.53213	5.0465	6.64875	5.06452	4.80155	5.33884	5.0832	7.46531	3.30141	7.31276	5.63952	5.84154	4.83908	5.2158	5.33011	6.99567	6.10253	6.65771	7.30644	8.91724
by-3-22	1	5.32865	7.05014	8.06124	3.6626	4.5463	5.6799	5.31601	4.15546	6.66312	4.95961	6.39171	4.41956	4.42738	5.45132	8.27658	6.09024	7.92885	5.58256	6.2515	7.61258	11.8041	7.23462	2.67926	5.5695	8.08192	3.75488	6.70352	5.21874	5.25008	4.87971	6.89286	5.09124	4.50467	5.09855	4.98142	7.59789	3.06358	7.35116	5.91303	5.76906	5.14293	4.97066	4.94777	7.06944	5.9528	6.36477	7.24168	9.27883
by-3-22	2	5.01704	6.83357	7.98836	3.54049	4.77603	5.85596	5.75559	3.82374	7.56722	5.28939	6.52402	4.65612	4.71506	5.41801	8.02587	6.13081	7.93403	5.85367	6.68827	7.69577	11.5338	6.97524	2.83358	5.89637	8.18622	3.67577	7.31401	5.3365	5.65595	5.00485	6.91217	5.34823	4.56631	5.15922	5.05027	7.19634	3.39284	7.47802	5.76877	5.77952	4.87146	5.1719	5.33574	7.05103	6.19857	6.57722	7.2544	9.24394
by-3-24	1	5.47663	6.94018	7.53317	4.43054	4.26279	6.05391	5.68418	4.45841	7.37932	5.1547	6.29787	4.79446	4.72691	5.20106	7.67972	6.46649	7.85404	5.95074	6.67925	7.74939	11.6054	7.45924	3.02143	5.85401	8.24219	3.8113	7.07444	5.21894	5.44687	5.18919	6.65952	5.23522	4.77517	5.26776	5.20547	7.75291	3.5204	7.40113	5.72695	5.86874	4.80075	5.55526	5.35675	7.02272	6.03739	6.77523	7.33815	8.97007
by-3-24	2	4.88058	6.15226	7.23217	3.87501	4.66129	5.89436	5.20616	3.57218	6.75032	5.31898	6.177	4.36855	4.55994	5.02709	7.74929	6.38239	7.7126	5.95207	6.69243	7.10688	11.3603	6.83902	3.11267	6.48496	8.10199	3.95861	5.50377	5.72521	5.34816	5.02181	6.58164	5.72149	3.19254	5.02453	5.09576	7.99931	4.13924	7.9399	5.74668	5.84637	4.72247	5.88716	4.82621	6.86236	5.42236	6.3252	6.82335	9.21911
by-3-25	1	5.63679	6.70958	7.75147	4.29467	3.86903	5.97067	5.6332	4.89481	7.43253	5.11017	6.41825	4.66031	4.70853	5.3017	7.46378	6.3777	7.81491	5.8156	6.23054	7.83216	11.5539	7.77778	3.35949	5.54566	7.94171	3.76227	7.04179	5.62808	5.49371	4.92779	6.79117	5.04414	5.04975	5.15341	4.93537	7.50382	3.0939	7.21415	5.28817	5.64819	4.84467	5.21926	5.35125	6.96089	6.05594	6.66435	7.17456	8.55742
by-3-25	2	5.48946	6.29769	7.40689	4.19099	4.3146	6.13376	5.57949	4.4708	7.53955	5.19631	6.29738	4.58074	4.59546	5.24132	7.6426	6.15353	7.78768	5.85734	6.90439	7.53602	11.4435	7.52012	2.49883	6.26551	8.0437	3.65142	6.62061	5.64591	5.33234	5.14762	6.32393	5.26432	3.89132	4.86377	5.16939	7.82583	3.41935	7.47244	5.72123	5.77396	4.95963	5.58334	5.24881	6.88109	5.77839	6.6493	7.08173	8.82821
by-3-28	1	5.69332	6.79125	7.38187	4.56063	4.57565	5.90348	5.38208	4.91082	6.88752	4.96046	6.37007	4.42466	4.63869	5.3114	7.62101	6.43217	7.97943	5.81052	6.59581	7.65496	11.514	7.47861	3.09639	5.99018	8.11254	4.56351	6.68189	5.3866	5.55272	4.97777	6.67144	4.9113	4.35443	5.22394	4.96089	8.06369	3.19923	7.32632	5.64042	5.71319	4.63263	5.45351	4.79421	6.85171	5.96524	6.92649	7.37121	9.11737
by-3-28	2	5.56275	6.14252	7.46535	4.02588	4.51707	5.75813	5.79158	4.35445	7.07355	5.08224	6.39407	4.24655	4.78924	4.83674	7.63301	6.18659	7.84736	5.73905	6.17223	7.64998	11.5724	7.58791	2.97375	5.84429	8.16042	3.9413	6.76402	5.4725	5.69038	4.96873	6.73564	4.8758	4.39156	5.25913	5.00311	7.77548	2.95141	7.19534	5.6129	5.61763	4.81416	5.2542	4.84004	6.93982	6.27094	6.82409	7.19695	8.85761
by-3-31	1	4.97067	5.84624	7.51421	4.38446	4.24026	5.72082	5.21032	3.92663	7.43819	4.64345	6.51539	4.14416	4.42404	4.93339	7.77995	6.21034	7.83376	5.46632	6.36421	7.71486	11.6037	7.91617	3.07542	6.13073	8.21137	3.76275	6.38439	4.8064	5.39729	4.48046	6.78216	5.13396	4.17258	4.97189	4.99585	7.76949	3.10732	7.22192	5.78722	5.63922	5.06606	5.33888	4.71506	7.04247	5.80802	6.6132	7.10852	9.26327
by-3-31	2	4.81282	5.96768	7.51501	3.64412	4.03841	5.59391	5.13337	4.06436	7.25024	4.81422	6.46685	4.23293	4.21921	4.61559	7.80096	6.11111	7.87312	5.5786	6.41284	7.57233	11.6309	7.82069	2.81716	6.01138	8.13477	2.94227	6.33623	5.22307	5.33123	4.61789	6.74739	5.07352	4.34172	4.54165	4.8583	7.59183	2.90988	7.30198	5.97219	5.4573	4.99042	5.06056	4.69417	7.12111	5.86733	6.48552	7.07125	9.07635
by-3-32	1	5.33508	7.28057	7.83385	3.69291	4.4406	5.69989	6.12994	4.59126	7.7807	5.21433	6.67482	4.55341	4.52576	5.06517	7.07775	5.8816	7.69223	5.47691	6.58144	7.57634	11.6114	7.91117	3.42198	5.44084	7.90692	3.12489	7.23322	5.07422	5.56728	4.98781	6.86332	5.00156	4.91882	5.28861	4.84733	7.02334	2.58922	6.94233	5.48772	5.50179	4.78082	4.86925	5.68106	7.07673	6.44549	6.62621	7.30311	8.86422
by-3-32	2	5.54782	6.9376	7.7692	4.06681	4.16234	5.62826	5.4997	4.41981	6.90462	5.11402	6.20086	3.91397	4.4338	5.01196	7.6137	6.32252	7.75369	5.65096	5.96004	7.56778	11.8125	7.81721	3.25635	5.86714	7.94887	3.95404	6.61094	5.27074	5.35821	5.02468	6.67478	5.06029	4.38517	4.96129	4.71617	7.83304	3.34213	7.3919	5.74372	5.73707	4.86626	4.68931	5.11795	6.91429	5.86202	6.46739	7.10707	9.31134
by-3-35	1	5.80476	7.28095	7.84966	4.26024	4.27374	6.05294	6.05921	4.77495	7.57633	5.18194	6.41772	4.7353	4.48913	5.73908	7.26919	6.31846	7.98249	5.80483	6.43046	7.97427	11.4086	7.00693	3.14797	5.3499	8.13303	3.35069	7.41705	5.36502	5.61699	5.16161	6.73389	5.20457	4.81464	4.97204	5.16428	7.35058	3.30989	7.29166	5.51923	5.77299	4.51963	5.28631	5.56599	6.90343	6.12304	6.65173	7.51235	8.71943
by-3-35	2	5.86564	7.21028	7.88548	4.6057	4.23068	6.13515	5.77349	4.57468	7.60576	5.18027	6.32941	4.69572	4.36304	5.45419	7.58469	6.37385	7.85123	5.94665	6.34651	7.8587	11.227	6.90951	3.78156	5.81974	7.97268	3.72391	7.14369	5.55175	5.80493	5.16014	6.92545	5.09256	4.78744	5.3422	5.23796	7.74363	3.25195	7.19317	5.50653	6.00252	5.06047	5.19333	5.65521	7.00663	6.09642	6.89212	7.41897	8.60711
by-3-38	2	5.93307	7.48921	7.94435	4.41424	4.16324	5.96662	5.92562	4.71972	7.45734	5.2662	6.43073	4.61992	4.45975	5.55473	7.55856	6.41915	7.8611	5.90751	6.37919	7.87043	11.4678	6.7692	2.9713	5.57191	7.93312	3.72652	7.26487	5.63456	5.58659	5.08169	6.85789	5.02393	4.93417	5.20625	4.87843	7.55468	3.18381	7.02285	5.25134	5.84999	4.84255	5.301	5.48828	6.92151	6.24757	6.71481	7.32018	8.71336
by-3-38	1	5.5442	6.76063	7.75378	4.57259	4.39239	5.82027	5.42787	4.34455	7.24839	5.23366	6.01163	4.24026	4.37197	5.26613	7.47465	6.21431	7.83096	5.76673	6.30914	7.74913	11.5458	7.45434	2.556	6.23021	8.07245	3.87804	6.32114	5.56382	5.62224	4.80288	6.93144	5.34301	4.0362	4.67097	4.97591	8.0066	3.47909	7.33303	5.6699	5.9678	5.13363	5.59892	5.07778	6.85762	5.87903	6.44149	7.2484	8.81136
by-3-39	1	5.14109	5.80991	7.05799	4.47342	4.73326	5.50998	5.23129	3.91468	7.42265	4.73602	6.19858	3.83303	3.88082	5.38861	8.08185	5.93129	7.71981	5.33915	6.7797	7.73463	11.6074	7.30049	2.80128	6.6949	7.90524	2.97643	5.06737	5.4275	5.08638	4.20345	6.60277	5.46048	3.31315	4.76044	4.78151	8.20737	2.99751	7.55721	6.02454	5.94417	4.49169	5.54183	4.50103	6.75563	5.22768	6.50219	6.64199	9.40127
by-3-39	2	5.44932	6.68039	7.4842	4.30941	3.99438	5.79991	5.44816	4.91031	6.87576	4.9975	6.55702	4.26648	4.35241	5.08873	7.45347	5.87885	7.55776	5.60789	6.06414	7.52433	11.4047	7.38371	3.09561	5.81319	7.8156	3.81154	6.81026	5.47976	4.92658	4.62978	6.67651	5.3126	4.62741	5.03276	4.74635	7.55186	3.11642	7.22912	5.25594	5.56655	4.48136	5.11092	5.04303	6.8719	5.54735	6.32758	6.84014	8.77185
by-3-4	1	5.64447	7.0854	7.68702	4.74851	4.41531	5.96183	5.36231	4.59831	7.1131	5.22461	6.22229	4.54496	4.4452	4.7895	7.54399	6.24616	7.72812	5.77869	6.51977	7.82335	11.4784	7.52353	3.25345	6.33475	8.16219	3.91008	6.54659	5.64155	5.77675	4.89516	6.77524	5.40034	4.02868	5.00696	5.16786	8.19437	3.62833	7.41065	5.70104	5.83446	4.70585	5.62618	5.07702	6.93653	5.84894	6.26146	7.034	8.79053
by-3-4	2	5.68296	7.5184	7.82079	4.35674	4.44494	6.10345	5.59946	4.63909	7.3714	5.17867	6.25052	4.63101	4.56412	5.40707	7.39668	6.22202	7.6219	5.76789	6.34767	7.59493	11.4274	7.77687	3.31848	5.88643	7.9681	3.95428	7.2329	5.27312	5.5646	5.15195	6.79208	5.43734	4.98329	4.95923	5.0761	7.72056	3.62352	7.03848	5.43191	5.7751	4.8309	5.12749	5.77141	7.09663	5.99747	6.44642	7.18739	8.50812
by-3-42	1	5.52551	6.70826	7.53759	4.0066	4.36888	5.69845	5.47525	4.75051	7.31613	5.06736	6.17274	4.39157	4.46217	5.32106	7.42165	6.27853	7.76344	5.84946	6.45799	7.72148	11.3982	7.29933	2.91942	5.87011	7.99802	3.15424	6.86001	5.84747	5.35097	4.92982	6.54179	4.90034	4.78929	5.27054	4.75168	7.82028	3.0864	7.03076	5.54245	5.63786	5.00792	5.49355	4.97147	6.81837	5.76545	6.44703	7.17892	8.72191
by-3-42	2	4.88967	6.86789	7.68827	4.01301	4.37218	5.86116	5.44325	4.13533	7.57938	5.21637	6.44173	4.87181	4.6229	5.03662	7.55314	6.20731	7.85481	5.77905	6.71242	7.79608	11.258	6.28038	3.28894	5.97227	8.15339	3.29312	7.34957	5.26589	5.47299	4.94827	6.77901	5.27766	4.96447	5.18237	5.19813	7.45577	3.26638	7.05127	5.64864	5.93453	4.83929	5.6788	5.33098	6.96896	6.13017	6.79305	7.41069	8.9602
by-3-44	1	5.67974	6.62983	7.56182	4.46068	4.65376	6.12592	5.8686	4.41779	7.5133	5.44916	6.33838	4.7584	4.79261	5.53525	7.53861	6.45884	7.96904	6.27084	6.68251	7.7921	11.4745	6.53848	3.25957	5.84436	8.068	3.56404	7.10065	5.57551	5.63797	5.17271	6.79103	5.45341	4.76087	5.31657	5.22788	7.64366	3.76857	7.40686	5.5361	6.14365	4.67306	5.46338	5.64756	6.98108	6.12612	6.7087	7.38603	8.68924
by-3-44	3	5.06024	6.66811	8.15599	3.51018	3.93783	5.57316	5.34174	3.72464	6.94844	5.2036	6.41351	3.93188	4.41684	5.62305	8.20538	6.10833	7.84916	5.54361	6.20243	7.40611	11.4756	7.49317	3.56366	6.1069	8.02419	4.04746	5.95046	4.88591	5.45818	4.7024	6.90058	5.10551	3.82866	5.13787	4.9244	7.6734	3.50303	7.58341	5.85715	5.78024	4.50891	5.26544	4.94913	6.82881	5.90083	6.51005	7.10691	8.99862
by-3-45	2	5.56167	7.26834	7.86664	4.19818	4.1494	5.9719	5.70618	4.33598	7.41383	5.26842	6.46162	4.77457	4.73733	5.14663	7.63483	6.13959	7.83033	5.99358	6.22428	7.78421	11.5465	6.58464	2.61293	5.1828	8.07113	4.01811	7.33394	5.59184	5.6313	5.13521	7.0658	5.22692	5.02694	5.39127	4.89534	7.30216	3.41832	7.13075	5.33207	5.95494	4.68637	5.26098	5.44192	7.06464	6.14488	6.89852	7.39517	8.60253
by-3-45	3	5.15426	6.49762	7.96753	3.7902	4.44207	5.84962	5.25346	3.95642	7.59214	5.28811	6.61905	4.48629	4.68107	5.17152	7.77019	6.27448	8.00779	5.73941	6.79673	7.83533	11.6105	7.68884	2.74308	5.82264	8.18179	3.55184	7.04286	5.00408	5.5491	4.83814	6.71041	5.16516	4.45154	5.10909	5.08809	7.57213	3.29918	7.37214	5.79757	5.73624	5.22499	5.37245	5.03232	6.99436	6.05923	6.60877	7.39758	9.48637
by-3-46	1	5.24903	6.49488	7.57927	4.26577	4.49265	5.87478	5.5874	4.11123	6.97992	5.13727	6.3593	4.42339	4.57733	5.47082	8.08562	6.26424	7.90717	5.90436	6.31935	7.73302	11.4949	6.24623	2.65304	6.08013	8.17387	3.81721	6.33818	5.62744	5.64788	4.96999	6.76927	5.25351	4.22061	4.9786	4.94135	7.99523	3.62341	7.48702	5.69234	5.93374	4.77602	5.58216	4.84557	6.97028	5.79281	6.73671	7.40769	9.05143
by-3-46	2	5.60767	6.93153	7.75887	4.20049	4.44231	6.09287	5.50556	4.45734	7.49277	5.25219	6.42852	4.58248	4.69757	5.54327	7.79636	6.16871	7.83635	6.00556	6.75653	7.58762	11.7125	7.83665	3.42491	5.60541	8.10473	3.50594	6.96631	5.0848	5.42466	5.13496	6.55571	5.40128	4.64456	5.16836	5.22779	7.25484	3.81304	7.53762	5.79406	5.87698	4.76961	5.34385	5.49932	7.05575	6.03928	6.49272	7.23676	8.83522
by-3-48	1	5.15034	6.79021	7.7462	3.61082	4.28495	5.85509	5.36927	3.83238	7.17765	5.17827	6.45893	4.54783	4.51672	5.19337	7.88405	6.21126	7.7153	5.93003	6.69168	7.2032	11.6581	7.56805	3.01443	5.6941	7.73939	3.15942	6.18186	5.33553	5.58055	4.86305	6.7076	5.2252	3.94607	5.04903	5.06367	7.29605	3.71296	7.52427	5.63387	5.91152	4.52454	5.43698	5.14729	6.9137	5.7703	6.56405	6.9638	8.79872
by-3-48	2	5.49476	7.14529	7.84183	4.43652	4.27898	6.04059	6.00832	4.2643	7.47486	5.09868	6.55346	4.45796	4.70512	5.43955	7.28567	6.21912	7.83349	5.77168	6.69691	8.0442	11.6846	7.83562	3.5695	5.39295	8.12559	3.92519	7.17287	5.60622	5.77698	5.17196	6.59155	5.09603	4.7907	5.37472	5.01425	7.65916	2.87559	7.05487	5.7235	5.6816	5.31016	5.362	5.43443	6.9877	6.39584	6.71069	7.51999	8.87046
by-3-5	2	5.77783	6.88124	7.87551	4.21936	4.35045	5.99158	5.61192	4.89986	7.66177	5.16926	6.26544	4.6999	4.40632	4.99525	7.51263	6.37678	7.74875	5.92001	6.40571	7.65267	11.5809	7.60989	2.71311	5.61192	7.91825	3.11564	7.16584	5.4461	5.61911	4.99644	6.66894	5.11065	4.82281	5.20386	5.028	7.47767	3.15439	7.15708	5.36057	5.75385	4.6852	5.24784	5.34331	6.88933	5.99202	6.46901	7.26621	8.80362
by-3-5	1	5.21909	6.04218	7.0967	4.2404	4.3782	5.86596	5.50228	4.33944	7.56142	5.16153	6.3047	4.58249	4.62647	5.54646	7.77866	6.25237	7.79387	5.90265	6.8049	7.55738	11.4182	7.40256	3.18019	6.2353	8.09734	3.42573	6.831	5.15332	5.50382	4.78091	6.70225	5.33886	4.52475	5.06227	5.08833	7.77708	3.49032	7.30975	5.80578	5.63703	4.69857	5.55467	5.09303	6.98826	6.05706	6.49385	7.14376	8.93346
by-3-6	1	5.44083	6.90321	7.51269	4.41173	4.28343	6.2292	5.48665	4.60311	7.54163	5.4028	6.33954	5.01115	4.64351	4.84678	7.79263	6.28619	8.03161	5.98762	6.76379	7.6347	11.5011	7.67018	3.3255	5.89076	8.11484	3.38018	6.90174	5.32156	5.50371	5.09489	6.18352	5.37396	4.15391	4.65197	5.21991	7.69557	3.79017	7.49607	5.62786	5.99124	4.64516	5.56935	5.30314	6.88638	5.90321	6.49927	7.12658	8.9403
by-3-6	2	5.70171	7.25464	7.86961	3.95637	4.10423	5.8369	5.4525	4.33285	7.43957	5.08664	6.30004	4.53813	4.68235	4.99385	7.48541	6.15667	7.64807	5.74562	6.13091	7.57388	11.6815	7.90682	3.03912	5.47798	7.94473	3.54472	7.18468	5.25823	5.59511	5.23662	6.74175	5.10116	5.24731	5.33287	4.8683	7.3384	3.11858	6.8329	5.3733	5.65612	4.77508	5.00517	5.50638	7.10701	6.16551	6.47682	7.18968	8.49691
by-3-7	1	5.34938	6.43982	7.31769	4.42637	4.49	5.91831	5.57567	4.25448	7.52251	5.3103	6.54352	4.42224	5.02439	5.20907	7.67824	6.33966	7.95709	5.80303	6.86015	7.78932	11.3135	6.7747	3.32796	6.21281	8.19364	3.31047	7.1234	5.14562	5.86973	5.05796	6.68897	5.17019	4.54569	5.01115	5.13222	7.89171	3.22353	7.38845	5.75244	5.83115	5.0722	5.71097	5.18884	7.00382	6.17399	6.91032	7.42476	9.11924
by-3-7	2	5.67732	7.19982	8.00731	4.05876	4.24885	5.79469	5.78714	4.91642	7.71495	5.32028	6.57311	4.43945	4.63943	4.98035	7.46594	6.34521	8.03346	5.8956	6.46253	7.97915	11.2347	6.74669	3.17135	6.0125	7.83561	3.80684	7.29283	4.97515	5.77685	5.21989	6.93514	5.0095	5.30379	5.28429	4.92241	7.45637	2.93127	7.00655	5.76646	5.83867	5.22646	5.23412	5.30569	6.85986	6.35087	6.85238	7.62392	9.02871
by-3-9	1	5.67847	7.72565	8.17476	3.71288	4.18071	5.98832	5.93279	4.60637	7.25903	5.14039	6.48973	4.65564	4.18932	5.4586	7.8304	6.41048	7.93746	5.85029	6.36432	7.99732	11.6477	7.25689	2.60863	5.00046	7.96828	3.33632	7.73094	5.14274	5.61114	5.09212	7.01598	5.16716	5.22143	5.23951	4.91338	7.01208	2.8852	7.1048	5.38146	5.7736	4.93121	4.76071	5.61191	6.94261	6.32443	6.85449	7.77006	9.06177
by-3-9	2	5.63215	6.64274	7.78585	4.03436	4.27913	5.92612	5.41611	4.16254	7.32995	5.28567	6.3776	4.7584	4.7214	5.31514	8.15348	6.4344	7.80252	6.03556	6.74346	7.70772	11.5329	7.25257	3.00377	6.13451	8.1038	3.42334	6.57716	5.26951	5.36068	4.99856	6.68685	5.29996	4.08768	5.11097	4.96636	7.69695	3.48879	7.57703	5.73399	5.95676	4.92643	5.67352	4.95092	6.86984	5.91533	6.70997	7.32034	8.78202
by-wt	1	5.27186	6.6463	7.81806	4.22041	4.19668	5.72532	5.54913	4.18612	6.89753	5.19962	6.29442	4.20246	4.6415	4.94929	7.58619	6.19145	7.72656	5.80451	6.29263	7.59147	11.3642	7.53947	3.39814	6.33891	7.99174	3.83022	6.03716	5.48652	5.59466	4.99446	6.72076	5.26705	4.14029	5.03028	4.83894	7.9533	3.67209	7.69131	5.65588	5.866	4.71852	5.53419	5.00009	6.86461	5.71384	6.50687	7.101	8.94976
by-wt	2	5.64406	7.58084	8.20695	3.89619	3.69696	5.82175	5.50144	4.33202	7.29661	4.92425	6.57378	4.13841	4.36038	5.39724	7.32055	5.91213	7.76167	5.75558	6.33552	7.76919	11.6008	7.00658	3.36002	5.61374	7.8149	4.02665	6.89338	5.39723	5.33593	5.03112	6.75275	4.86724	4.51572	5.37462	4.76667	7.38521	3.28232	7.24677	5.47682	5.66675	4.75864	5.20405	5.53014	7.01891	6.03628	6.47046	7.12041	8.43303
by-wt	3	5.20217	6.94528	7.76406	3.72411	4.09052	5.81099	5.63807	3.73654	6.82283	5.18254	6.51555	4.20913	4.2752	4.98519	7.86476	6.13302	7.78374	5.6562	6.60307	7.39228	11.4836	6.73463	2.66373	6.31478	7.96294	3.74488	5.94647	5.36796	5.2508	4.6491	6.77322	5.38932	3.70272	4.76394	5.05537	7.95883	3.79147	7.88065	5.978	5.79594	4.76848	5.54999	4.74264	6.74302	5.86495	6.42968	6.91466	9.05613
by-wt	4	5.23993	6.18986	7.51547	4.14908	4.35628	5.59989	5.40329	3.56469	6.79856	4.89639	6.37784	4.3442	4.43063	5.73612	7.92573	6.23852	7.90179	5.52251	6.74367	7.3724	11.4661	7.01788	3.6922	6.59821	7.97628	3.97238	5.55783	5.32171	5.49667	4.68922	6.73424	5.21565	3.04524	4.52308	4.85576	8.2322	3.47983	7.73006	5.9565	5.8012	4.32528	5.41419	4.41716	6.77447	5.62916	6.30961	6.93241	9.04504
by-wt	5	5.18361	6.84298	7.80223	4.13183	4.28886	5.80956	5.78813	3.7745	6.99742	5.40382	6.30169	4.43687	4.66036	5.48881	7.78447	6.1694	7.61177	5.92746	6.55909	7.25469	11.4491	7.67958	3.38616	6.46292	8.10626	4.18443	5.85808	4.93024	5.6281	5.02839	6.47962	5.7917	3.70728	4.9757	5.2689	7.97408	3.74543	7.76539	5.90307	5.85826	4.83772	5.6202	5.05091	7.09113	5.73422	6.37794	6.82606	8.99549
by-wt	6	5.18556	7.61045	7.92287	4.0556	4.20563	5.83363	5.76455	4.0333	6.80051	5.06092	6.48452	4.31454	4.56198	5.22506	7.75058	6.14606	7.88871	5.80274	6.04747	7.67487	11.6734	7.42821	3.15885	6.10201	8.04215	3.89728	6.88836	5.40429	5.59089	4.86125	6.70076	5.23874	4.36357	5.05205	4.97742	7.45501	3.5012	7.62669	5.67037	6.04054	4.5469	5.07478	5.36473	7.03579	5.79331	6.53798	7.16892	8.98529
by-wt	7	5.44587	7.78398	8.01605	3.68563	4.53795	5.95208	5.52629	4.2097	7.11244	5.24563	6.40953	4.24259	4.63448	5.1632	7.79274	6.24401	7.78693	5.81885	6.40687	7.44509	11.6405	7.79932	3.6949	6.06108	8.02893	3.9762	6.80341	5.31485	5.34219	4.88437	6.42561	5.379	4.49169	4.89304	5.1539	7.53547	3.73357	7.7337	5.81882	5.92154	4.67603	5.51241	5.17006	7.07279	5.80318	6.60338	7.13764	8.92306
by-wt	5	5.1773	6.50498	7.87339	4.39082	4.20606	5.88322	5.27743	3.52691	6.91666	5.31051	6.35312	4.49082	4.53096	5.40076	7.88282	6.27777	7.80524	5.90671	6.46702	7.43126	11.4672	7.67831	3.25211	6.48719	8.20357	4.09711	5.73894	5.32276	5.53165	5.00745	6.51888	5.69526	3.55182	5.14088	5.24956	8.11375	4.1913	7.8776	5.97551	5.92745	4.77718	5.7751	4.95533	7.11466	5.83772	6.22875	6.86432	9.05183
by-wt	8	5.07077	5.46759	7.212	4.62998	4.28313	5.83008	5.26273	3.48902	6.43581	5.09912	6.08527	4.14015	4.59075	5.20724	7.73344	5.97286	7.56579	5.58431	6.38139	7.12044	11.458	7.56563	3.13681	6.61201	8.02756	4.04025	5.15121	5.33075	5.40002	4.84062	6.67037	5.46561	3.05901	5.11305	5.20291	8.33424	3.8057	7.77026	5.92293	5.75523	4.30958	5.73428	4.61583	7.00987	5.51613	6.29592	6.64219	8.84818
by-wt	10	5.30239	6.06926	7.68225	4.35073	4.31952	6.01673	5.21376	4.0547	6.89304	5.30351	6.3269	4.52682	4.60571	5.20376	7.67174	6.19524	7.77623	5.836	6.60803	7.61718	11.4662	6.56233	3.80296	6.42116	8.12665	4.05197	5.90757	5.54669	5.67221	4.89752	6.72819	5.38734	3.86016	4.64196	5.03425	8.05471	3.87032	7.86452	5.82131	6.06578	4.5912	5.75819	5.12202	6.95333	5.5261	6.47134	7.02081	8.89968
[truncated: 5,000 more columns]

## Sheet: Table S3
Table S3. The expression change of focal TFs between knockout and wild-type strains.
TF_ID	TF_Systematic_Name	TF_Strandard_Name	BY_log2FC	BY_padj	RM_log2FC	RM_padj
by-1-1	YAL051W	OAF1	-8.7506	4e-44	-6.52626	4.68e-68
by-1-10	YKL043W	PHD1	-8.15808	1.13e-45	-6.81037	9.95e-34
by-1-11	YKL038W	RGT1	-6.62524	4.41e-120	-7.54773	NA
by-1-12	YKL015W	PUT3	-7.52366	1.34e-60	-7.91919	6.76e-30
by-1-15	YKL185W	ASH1	-6.07672	1.05e-112	-5.2895	9.53e-99
by-1-16	YLL054C	YLL054C	-6.40818	1.23e-19	-6.86472	9.89e-23
by-1-17	YLR176C	RFX1	-5.28301	1.57e-32	-6.53858	1.22e-20
by-1-18	YLR228C	ECM22	-4.78682	6.77e-43	-7.06402	4.97e-38
by-1-19	YLR266C	PDR8	-6.28599	9.86e-29	-5.5712	8.38e-35
by-1-2	YJL110C	GZF3	-9.53445	8.12e-53	-9.68512	1.28e-19
by-1-20	YLR278C	YLR278C	-8.96448	2.63e-39	-7.24776	7.07e-47
by-1-21	YLR375W	STP3	-9.69298	9.71e-19	-8.67146	9.87e-23
by-1-23	YML027W	YOX1	-5.6503	4.56e-18	-7.68876	2.91e-10
by-1-24	YML007W	YAP1	-2.6828	1.27e-83	-7.4285	9.77e-151
by-1-25	YMR016C	SOK2	-7.78551	8.19e-73	-7.44024	1.83e-103
by-1-26	YMR019W	STB4	-8.10565	1.17e-19	-6.32096	2.91e-42
by-1-28	YMR037C	MSN2	-5.22769	7.86e-123	-5.93894	3.96e-105
by-1-29	YMR042W	ARG80	-3.83332	9.23e-42	-4.03235	3.95e-38
by-1-3	YJL103C	GSM1	-8.71577	2.28e-13	-6.82955	1.15e-38
by-1-30	YMR070W	MOT3	-6.1237	3.58e-123	-5.84903	1.07e-95
by-1-31	YMR072W	ABF2	-8.46264	2.87e-110	-9.58547	2.15e-55
by-1-32	YML113W	DAT1	-6.81892	4.75e-42	-7.80233	5.59e-29
by-1-33	YMR182C	RGM1	-5.16495	1.26e-73	-4.679	2.75e-43
by-1-37	YNL314W	DAL82	-3.91884	1.77e-23	-7.44345	1.18e-10
by-1-38	YNL068C	FKH2	-6.50899	2.62e-132	-2.34245	2.84e-26
by-1-39	YNL027W	CRZ1	-7.53165	2.86e-55	-8.03592	8.32e-42
by-1-4	YJL089W	SIP4	-1.93707	0.106088	-4.64374	0.000382822
by-1-40	YOR028C	CIN5	-5.7628	2.23e-26	-7.08887	4.83e-35
by-1-41	YOR032C	HMS1	-6.3924	2.85e-10	-7.0526	3.79e-23
by-1-42	YOR113W	AZF1	-8.78629	1.03e-41	-8.84859	5.18e-23
by-1-44	YOR162C	YRR1	-7.00096	1.14e-37	-7.42424	1.33e-36
by-1-45	YOR172W	YRM1	-6.77525	5.6e-31	-7.81714	7.13e-18
by-1-46	YOL116W	MSN1	-4.95996	8.32e-48	-5.01893	8.9e-60
by-1-48	YOR344C	TYE7	-7.35704	7.07e-76	-6.8154	1.35e-126
by-1-5	YJL056C	ZAP1	-7.04298	8.75e-40	-7.64863	5.8e-11
by-1-7	YJR127C	RSF2	-8.27747	6.4e-69	-9.09635	1.13e-15
by-1-8	YKL109W	HAP4	-6.39538	8.41e-129	-6.27726	9.9e-151
by-1-9	YKL062W	MSN4	-8.08801	1.12e-85	-8.03419	1.92e-61
by-2-1	YDR423C	CAD1	-11.8223	3.53e-11	-10.9632	1.7e-09
by-2-12	YER069W	ARG5,6	-6.99434	1.21e-34	-6.47216	3.6e-61
by-2-13	YER088C	DOT6	-8.85748	5.75e-108	-7.77768	8.89e-165
by-2-15	YER130C	COM2	-8.45297	1.09e-33	-7.52609	2.84e-43
by-2-16	YER169W	RPH1	-5.68474	1.52e-163	-5.75126	9.23e-105
by-2-18	YFR034C	PHO4	-6.59463	3.51e-81	-7.0037	9.27e-35
by-2-19	YFL031W	HAC1	-6.48398	1.14e-256	-8.37835	3.57e-144
by-2-2	YDR451C	YHP1	-7.08152	1.49e-08	-5.2728	4.67e-17
by-2-20	YFL021W	GAT1	-5.84555	2.58e-22	-10.1855	5.27e-08
by-2-21	YGL166W	CUP2	-7.23691	6.58e-14	-10.2481	NA
by-2-22	YGL162W	SUT1	-5.67704	3.66e-42	-7.06483	8.03e-37
by-2-23	YGL096W	TOS8	-5.4303	NA	-6.18626	2.52e-18
by-2-24	YGL071W	AFT1	-6.75935	1.81e-68	-8.54147	1.65e-13
by-2-25	YGL035C	MIG1	-9.75373	4.35e-54	-9.01269	3.38e-30
by-2-27	YGL237C	HAP2	-6.19973	1.03e-34	-6.16212	7.54e-43
by-2-28	YGR067C	YGR067C	-0.0512134	0.105188	-5.2744	0.0435639
by-2-29	YGL209W	MIG2	-8.68492	1.17e-29	-8.32258	6.14e-18
by-2-31	YHR056C	RSC30	-2.6003	4.53e-21	-7.52144	8.77e-55
by-2-33	YHR124W	NDT80	-6.72506	4.11e-17	-6.33348	6.76e-15
by-2-34	YHL027W	RIM101	-8.99364	1.46e-47	-8.9232	2.55e-32
by-2-36	YHR206W	SKN7	-6.28982	1.35e-146	-6.33162	7.2e-118
by-2-38	YHR006W	STP2	-9.011	9.02e-31	-8.67446	1.92e-36
by-2-39	YIL056W	VHR1	-5.8544	7.01e-82	-7.06749	2.33e-98
by-2-41	YIR013C	GAT4	-2.34869	0.0148317	-0.00568449	NA
by-2-42	YIR018W	YAP5	-5.84445	1.07e-15	-3.94345	8.03e-26
by-2-43	YIL130W	ASG1	-7.66237	7.84e-54	-8.76626	8.62e-15
by-2-45	YIL131C	FKH1	-5.8381	4.4e-35	-6.31643	1.1e-55
by-2-5	YDR520C	URC2	-4.70942	1.5e-40	-3.51646	2.12e-40
by-2-6	YDL170W	UGA3	-8.16881	8.52e-26	-7.08546	1.11e-18
by-2-7	YER028C	MIG3	-5.11365	1.21e-39	-5.23371	1.89e-29
by-2-9	YER045C	ACA1	-5.44012	2.63e-32	-6.25931	3.3e-66
by-3-1	YOR358W	HAP5	-4.60655	3.45e-29	-4.70923	5.09e-40
by-3-11	YPR013C	CMR3	-5.28612	4.11e-19	-7.22269	3.74e-50
by-3-12	YPR015C	YPR015C	-7.77416	0.000419682	-5.52863	1.14e-06
by-3-13	YPR022C	SDD4	-8.82601	4.62e-31	-7.5639	2.53e-51
by-3-14	YPR065W	ROX1	-6.73702	1.52e-158	-6.66319	7.69e-105
by-3-15	YPL248C	GAL4	-5.52304	8.05e-35	-5.06823	3.16e-40
by-3-16	YPL230W	USV1	-7.52488	3.1e-22	-0.0092664	1.57e-09
by-3-17	YBL021C	HAP3	-6.09231	8.29e-17	-5.88997	5.78e-33
by-3-18	YBL005W	PDR3	-4.39838	2.8e-75	-5.1917	4.07e-36
by-3-2	YOR380W	RDR1	-7.38969	2.95e-10	-11.0993	5.17e-10
by-3-20	YBR066C	NRG2	-9.26061	6.42e-16	-6.94462	2.8e-26
by-3-21	YBR083W	TEC1	-8.7419	1.41e-14	-6.4379	6.2e-15
by-3-22	YBR089C-A	NHP6B	-5.61561	4.98e-23	-6.81261	4.51e-32
by-3-24	YBR182C	SMP1	-3.86732	2.04e-12	-4.50859	4.22e-33
by-3-25	YBR239C	ERT1	-3.12453	1.47e-24	-6.96053	8.05e-14
by-3-28	YBL054W	TOD6	-7.79605	3.32e-24	-11.6157	2.95e-15
by-3-31	YCR065W	HCM1	-8.92146	5.69e-08	-5.99868	1.74e-12
by-3-32	YDL106C	PHO2	-7.90606	4.56e-29	-7.75925	2.97e-36
by-3-35	YDR026C	NSI1	-7.79552	8.44e-42	-8.43627	6.5e-35
by-3-38	YDR043C	NRG1	-4.89826	1.24e-23	-5.31665	5.41e-38
by-3-39	YDR096W	GIS1	-7.81037	7.84e-98	-6.73849	4.18e-65
by-3-4	YOL089C	HAL9	-5.28517	1.44e-64	-6.43958	NA
by-3-42	YDR169C	STB3	-6.45558	1.69e-66	-5.78188	3.23e-110
by-3-44	YDR213W	UPC2	-5.56755	4.3e-45	-5.53347	5.75e-45
by-3-45	YDR216W	ADR1	-6.13401	3.46e-29	-6.3345	6.33e-20
by-3-46	YDR253C	MET32	-3.71663	1.07e-17	-4.39208	4.99e-19
by-3-48	YDR421W	ARO80	-8.93904	1.77e-07	-6.44108	6.03e-27
by-3-5	YPL202C	AFT2	-6.85354	4.21e-52	-7.77711	6.37e-47
by-3-6	YPL177C	CUP9	-8.28943	7.08e-45	-9.43778	6.37e-35
by-3-7	YPL133C	RDS2	-5.73292	3.22e-49	-6.3638	4.61e-35
by-3-9	YPL038W	MET31	-4.40046	2e-30	-4.71044	2.28e-33

## Sheet: Table S4
Table S4. Information on DEGs for 100 TF knockouts in BY and RM.
Gene	Gene_annotation	TF_ID	TF_Systematic_Name	TF_Strandard_Name	BY_log2FC	BY_padj	RM_log2FC	RM_padj	Conserved_in_RM	Co-expressed_Module_ID	Contributed_Enriched_GO_Terms	TF_target
YAL014C	Endosomal SNARE related to mammalian syntaxin 8	by-1-30	YMR070W	MOT3	0.501606	0.00113448	-0.0210598	0.956959	No	0	No	No
YAL051W	Oleate-activated transcription factor; subunit of a heterodimeric complex with Pip2p, which binds to oleate-response elements (ORE) in the promoter of genes involved in beta-oxidation of fatty acids, peroxisome organization and biogenesis, activating transcription in the presence of oleate; regulates chromatin silencing at telomeres; involved in diauxic shift; OAF1 has a paralog, PIP2, that arose…	by-1-30	YMR070W	MOT3	0.39638	0.00521656	0.0785093	0.750418	No	0	Yes	No
YBR085W	Mitochondrial inner membrane ADP/ATP translocator; exchanges cytosolic ADP for mitochondrially synthesized ATP; expressed under anaerobic conditions; similar to Aac1p; has roles in maintenance of viability and in respiration; AAC3 has a paralog, PET9, that arose from the whole genome duplication	by-1-30	YMR070W	MOT3	2.27049	3.65e-23	3.06372	2.96e-23	Yes	0	Yes	No
YDR213W	Sterol regulatory element binding protein; induces sterol biosynthetic genes, upon sterol depletion; acts as a sterol sensor, binding ergosterol in sterol rich conditions; relocates from intracellular membranes to perinuclear foci upon sterol depletion; redundant activator of filamentation with ECM22, up-regulating the expression of filamentous growth genes; contains a Zn[2]-Cys[6] binuclear clus…	by-1-30	YMR070W	MOT3	0.863609	0.00341858	0.902946	0.000169531	Yes	0	Yes	No
YDR284C	Diacylglycerol pyrophosphate (DGPP) phosphatase; zinc-regulated vacuolar membrane-associated lipid phosphatase, dephosphorylates DGPP to phosphatidate (PA) and Pi, then PA to diacylglycerol; involved in lipid signaling and cell metabolism	by-1-30	YMR070W	MOT3	-0.460901	0.000261253	-0.12362	0.462925	No	0	No	No
YDR518W	Protein disulfide isomerase of the endoplasmic reticulum lumen; EUG1 has a paralog, PDI1, that arose from the whole genome duplication; function overlaps with that of Pdi1p; may interact with nascent polypeptides in the ER	by-1-30	YMR070W	MOT3	0.839366	1.35e-08	1.00459	2.75e-10	Yes	0	Yes	No
YEL038W	Protein with sequence similarity to acireductone synthases; involved in methionine salvage; found in both the cytoplasm and nucleus	by-1-30	YMR070W	MOT3	0.584672	0.00137825	1.13055	6.7e-12	Yes	0	Yes	No
YER011W	Cell wall mannoprotein; expression is downregulated at acidic pH and induced by cold shock and anaerobiosis; abundance is increased in cells cultured without shaking; member of the Srp1p/Tip1p family of serine-alanine-rich proteins	by-1-30	YMR070W	MOT3	3.2675	8.94e-15	3.76461	1.74e-23	Yes	0	Yes	No
YER045C	ATF/CREB family basic leucine zipper (bZIP) transcription factor; binds as a homodimer to the ATF/CREB consensus sequence TGACGTCA; important for carbon source utilization; target genes include GRE2 and COS8; ACA1 has a paralog, CST6, that arose from the whole genome duplication	by-1-30	YMR070W	MOT3	0.662721	0.00425325	0.192977	0.30648	No	0	Yes	No
YGL035C	Transcription factor involved in glucose repression; sequence specific DNA binding protein containing two Cys2His2 zinc finger motifs; regulated by the SNF1 kinase and the GLC7 phosphatase; regulates filamentous growth along with Mig2p in response to glucose depletion; activated in stochastic pulses of nuclear localization, shuttling between cytosol and nucleus depending on external glucose level…	by-1-30	YMR070W	MOT3	-0.705129	0.00137825	-0.0759378	0.756004	No	0	Yes	No
YGL162W	Zn(II)2Cys6 family transcription factor; positively regulates sterol uptake genes under anaerobic conditions; involved in hypoxic gene expression; represses filamentation-inducing genes during vegetative growth; positively regulates mating with SUT2 by repressing expression of genes that act as mating inhibitors; repressed by STE12; relocalizes from the nucleus to the cytoplasm upon DNA replicati…	by-1-30	YMR070W	MOT3	1.19177	7.74e-05	0.697352	0.00702609	Yes	0	Yes	No
YGL255W	High-affinity zinc transporter of the plasma membrane; responsible for the majority of zinc uptake; transcription is induced under low-zinc conditions by the Zap1p transcription factor	by-1-30	YMR070W	MOT3	1.42771	0.000337517	0.702142	0.0158072	No	0	Yes	Yes
YHL044W	Putative integral membrane protein; member of DUP240 gene family; green fluorescent protein (GFP)-fusion protein localizes to the plasma membrane in a punctate pattern	by-1-30	YMR070W	MOT3	1.8405	2.1e-09	2.24152	0.0241098	No	0	No	No
YIL011W	Cell wall mannoprotein; member of Srp1p/Tip1p family of serine-alanine-rich proteins; expressed under anaerobic conditions and required for anaerobic growth; TIR3 has a paralog, TIR2, that arose from the whole genome duplication	by-1-30	YMR070W	MOT3	3.61452	2.02e-57	3.48581	2.4e-85	Yes	0	Yes	No
YJR047C	Translation elongation factor eIF-5A; previously thought to function in translation initiation; undergoes an essential hypusination modification; expressed under anaerobic conditions; ANB1 has a paralog, HYP2, that arose from the whole genome duplication; human EIF5A complements the inviability of the yeast hyp2 anb1 double null mutant	by-1-30	YMR070W	MOT3	4.60451	9.12e-39	4.02834	1.39e-39	Yes	0	Yes	Yes
YJR135C	Outer kinetochore protein and component of the Ctf3 subcomplex; binds to centromeric DNA in a Ctf19p-dependent manner; involved in chromosome segregation and minichromosome maintenance; orthologous to human centromere constitutive-associated network (CCAN) subunit CENP-K and fission yeast sim4	by-1-30	YMR070W	MOT3	-0.552113	0.00927975	0.00368284	0.997715	No	0	No	No
YLR213C	Putative glycoside hydrolase of the spore wall envelope; required for normal spore wall assembly, possibly for cross-linking between the glucan and chitosan layers; expressed during sporulation	by-1-30	YMR070W	MOT3	0.795556	0.000173103	1.01148	9.42e-07	Yes	0	Yes	No
YLR228C	Sterol regulatory element binding protein; regulates transcription of sterol biosynthetic genes upon sterol depletion, after relocating from intracellular membranes to perinuclear foci; redundant activator of filamentation with UPC2, up-regulating the expression of genes involved in filamentous growth; contains Zn[2]-Cys[6] binuclear cluster; ECM22 has a paralog, UPC2, that arose from the whole g…	by-1-30	YMR070W	MOT3	0.828516	0.00205016	0.792066	3.18e-07	Yes	0	Yes	No
YLR266C	Transcription factor; targets include ATP-binding cassette (ABC) transporters, major facilitator superfamily transporters, and other genes involved in the pleiotropic drug resistance (PDR) phenomenon; PDR8 has a paralog, YRR1, that arose from the whole genome duplication	by-1-30	YMR070W	MOT3	0.728704	0.00103872	0.032818	0.92494	No	0	Yes	No
YLR393W	Assembly factor for the F0 sector of mitochondrial F1F0 ATP synthase; mitochondrial inner membrane protein; interacts genetically with ATP6	by-1-30	YMR070W	MOT3	-0.5738	0.00609967	-0.249546	0.176945	No	0	No	No
YOL052C	S-adenosylmethionine decarboxylase; required for the biosynthesis of spermidine and spermine; cells lacking Spe2p require spermine or spermidine for growth in the presence of oxygen but not when grown anaerobically	by-1-30	YMR070W	MOT3	-0.427756	0.00756488	-0.0442456	0.866111	No	0	No	No
YOR032C	bHLH protein with similarity to myc-family transcription factors; overexpression confers hyperfilamentous growth and suppresses the pseudohyphal filamentation defect of a diploid mep1 mep2 homozygous null mutant	by-1-30	YMR070W	MOT3	1.96797	1.87e-07	1.39452	6.03e-11	Yes	0	Yes	No
YOR306C	Plasma membrane riboflavin transporter; facilitates the uptake of vitamin B2; required for FAD-dependent processes; sequence similarity to mammalian monocarboxylate permeases, however mutants are not deficient in monocarboxylate transport	by-1-30	YMR070W	MOT3	0.9706	0.00341858	0.480446	0.0440088	No	0	Yes	No
YPR013C	Putative zinc finger protein; YPR013C is not an essential gene	by-1-30	YMR070W	MOT3	1.4619	0.00577593	0.632256	0.0443993	No	0	Yes	No
YPR015C	Putative zinc finger transcription factor; binds DNA in sequence-specific manner; overexpression causes a cell cycle delay or arrest	by-1-30	YMR070W	MOT3	1.52284	0.000609755	0.233434	0.122746	No	0	Yes	No
YJR151C	Cell wall mannoprotein; has similarity to Tir1p, Tir2p, Tir3p, and Tir4p; expressed under anaerobic conditions, completely repressed during aerobic growth	by-1-30	YMR070W	MOT3	2.01162	8.65e-20	2.09076	1.27e-10	Yes	4	Yes	No
YNR073C	Mannitol dehydrogenase; MAN2 has a paralog, DSF1, that arose from a segmental duplication	by-1-30	YMR070W	MOT3	4.01946	1.31e-21	3.06486	1.43e-10	Yes	2	No	No
YAL010C	Subunit of both the ERMES and the SAM complex; component of ERMES complex which acts as a molecular tether between the mitochondria and the ER, necessary for efficient phospholipid exchange between organelles and for mitophagy; SAM/TOB complex component that functions in the assembly of outer membrane beta-barrel proteins; involved in mitochondrial inheritance and morphology; ERMES complex is oft…	by-1-30	YMR070W	MOT3	0.617363	0.00290525	0.130265	0.530025	No	4	No	No
YAL013W	Component of the Rpd3L histone deacetylase complex; required for diauxic shift-induced histone H2B deposition onto rDNA genes; transcriptional modulator involved in regulation of structural phospholipid biosynthesis genes and metabolically unrelated genes, as well as maintenance of telomeres, mating efficiency, and sporulation	by-1-30	YMR070W	MOT3	0.559367	0.00609967	0.00970963	0.986046	No	7	No	No
YBR092C	Constitutively expressed acid phosphatase similar to Pho5p; brought to the cell surface by transport vesicles; hydrolyzes thiamin phosphates in the periplasmic space, increasing cellular thiamin uptake; expression is repressed by thiamin	by-1-30	YMR070W	MOT3	-1.31148	0.000308284	-1.77108	2.53e-22	Yes	5	Yes	No
YDL055C	GDP-mannose pyrophosphorylase (mannose-1-phosphate guanyltransferase); synthesizes GDP-mannose from GTP and mannose-1-phosphate in cell wall biosynthesis; required for normal cell wall structure	by-1-30	YMR070W	MOT3	-0.583731	0.00975522	-0.141797	0.43533	No	5	Yes	No
YDL230W	Phosphotyrosine-specific protein phosphatase; dephosphorylates a broad range of substrates in vivo, including Fpr3p; localized to the cytoplasm and the mitochondria; proposed to be a negative regulator of filamentation	by-1-30	YMR070W	MOT3	0.531642	0.00394708	0.447344	0.0106617	No	2	No	No
YDL241W	Putative protein of unknown function; SWAT-GFP and mCherry fusion proteins localize to the endoplasmic reticulum; YDL241W is not an essential gene	by-1-30	YMR070W	MOT3	1.81657	2.3e-05	0.921427	0.000159431	Yes	13	No	No
YDL242W	Putative protein of unknown function; conserved across S. cerevisiae strains	by-1-30	YMR070W	MOT3	1.2507	4.19e-05	0.518104	0.0571297	No	4	No	No
YDL245C	Putative transmembrane polyol transporter; supports growth on and uptake of mannitol, sorbitol and xylitol with moderate affinity when overexpressed in a strain deleted for hexose family members; minor hexose transport activity when overexpressed in a similar strain; similarity to hexose transporters; expression is induced by low levels of glucose and repressed by high levels of glucose	by-1-30	YMR070W	MOT3	1.41082	0.00370138	2.19226	2.33e-13	Yes	3	Yes	Yes
YDR064W	Protein component of the small (40S) ribosomal subunit; homologous to mammalian ribosomal protein S13 and bacterial S15	by-1-30	YMR070W	MOT3	-0.462088	0.00219407	0.0285788	0.933994	No	17	Yes	No
YEL039C	Cytochrome c isoform 2, expressed under hypoxic conditions; also known as iso-2-cytochrome c; electron carrier of the mitochondrial intermembrane space that transfers electrons from ubiquinone-cytochrome c oxidoreductase to cytochrome c oxidase during cellular respiration; protein abundance increases in response to DNA replication stress; CYC7 has a paralog, CYC1, that arose from the whole genome…	by-1-30	YMR070W	MOT3	2.69915	0.000304886	1.85181	0.00311296	Yes	2	No	No
YFL045C	Phosphomannomutase; involved in synthesis of GDP-mannose and dolichol-phosphate-mannose; required for folding and glycosylation of secretory proteins in the ER lumen	by-1-30	YMR070W	MOT3	-0.468791	0.00756488	-0.13057	0.470905	No	3	No	No
YGL001C	C-3 sterol dehydrogenase; catalyzes the second of three steps required to remove two C-4 methyl groups from an intermediate in ergosterol biosynthesis; human homolog NSDHL implicated in CK syndrome, and can complement yeast null mutant; molecular target of natural product and antifungal compound FR171456	by-1-30	YMR070W	MOT3	0.446504	0.00552946	0.550817	0.000991168	Yes	5	No	No
YGL031C	Ribosomal 60S subunit protein L24A; not essential for translation but may be required for normal translation rate; homologous to mammalian ribosomal protein L24, no bacterial homolog; RPL24A has a paralog, RPL24B, that arose from the whole genome duplication	by-1-30	YMR070W	MOT3	-0.399097	0.0025801	0.0298826	0.932026	No	7	Yes	No
YGL135W	Ribosomal 60S subunit protein L1B; N-terminally acetylated; homologous to mammalian ribosomal protein L10A and bacterial L1; RPL1B has a paralog, RPL1A, that arose from the whole genome duplication; rpl1a rpl1b double null mutation is lethal	by-1-30	YMR070W	MOT3	-0.577351	1.4e-05	0.0517302	0.860894	No	17	Yes	No
YGR027C	Protein component of the small (40S) ribosomal subunit; homologous to mammalian ribosomal protein S25, no bacterial homolog; RPS25A has a paralog, RPS25B, that arose from the whole genome duplication	by-1-30	YMR070W	MOT3	-0.319984	0.00577593	0.054001	0.84995	No	7	Yes	No
YHL033C	Ribosomal 60S subunit protein L8A; required for processing of 27SA3 pre-rRNA to 27SB pre-rRNA during assembly of large ribosomal subunit; depletion leads to a turnover of pre-rRNA; L8 binds to Domain I of 25S and 5.8 S rRNAs; mutation results in decreased amounts of free 60S subunits; homologous to mammalian ribosomal protein L7A, no bacterial homolog; RPL8A has a paralog, RPL8B, that arose from …	by-1-30	YMR070W	MOT3	-0.618867	0.00175618	-0.00513539	0.993795	No	17	Yes	No
YIL055C	Putative protein of unknown function	by-1-30	YMR070W	MOT3	0.880734	0.00756488	0.00969647	0.986046	No	3	No	No
YIL099W	Intracellular sporulation-specific glucoamylase; involved in glycogen degradation; induced during starvation of a/a diploids late in sporulation, but dispensable for sporulation	by-1-30	YMR070W	MOT3	1.30102	0.00127156	0.862144	0.0119632	No	3	No	Yes
YIL113W	Stress-inducible dual-specificity MAP kinase phosphatase; negatively regulates Slt2p MAP kinase by direct dephosphorylation, diffuse localization under normal conditions shifts to punctate localization after heat shock; SDP1 has a paralog, MSG5, that arose from the whole genome duplication	by-1-30	YMR070W	MOT3	1.39511	0.000109842	0.575588	0.0771506	No	3	No	No
YIL114C	Putative mitochondrial porin (voltage-dependent anion channel); not required for mitochondrial membrane permeability or mitochondrial osmotic stability; POR2 has a paralog, POR1, that arose from the whole genome duplication	by-1-30	YMR070W	MOT3	0.818995	2.61e-05	0.812431	2.16e-12	Yes	13	Yes	No
YJL190C	Protein component of the small (40S) ribosomal subunit; homologous to mammalian ribosomal protein S15A and bacterial S8; RPS22A has a paralog, RPS22B, that arose from the whole genome duplication	by-1-30	YMR070W	MOT3	-0.584471	0.00577593	-0.012606	0.9838	No	7	Yes	No
YKL096W-A	Covalently linked cell wall mannoprotein; major constituent of the cell wall; plays a role in stabilizing the cell wall; involved in low pH resistance; precursor is GPI-anchored	by-1-30	YMR070W	MOT3	-1.28702	1.05e-08	-0.608848	0.00344209	Yes	13	Yes	No
YLL056C	Putative protein of unknown function; transcription is activated by paralogous transcription factors Yrm1p and Yrr1p and genes involved in pleiotropic drug resistance (PDR); expression is induced in cells treated with the mycotoxin patulin; SWAT-GFP and mCherry fusion proteins localize to the endoplasmic reticulum and vacuole respectively	by-1-30	YMR070W	MOT3	0.820033	0.00639895	0.201755	0.305056	No	5	No	No
YLR081W	Galactose permease; required for utilization of galactose; also able to transport glucose	by-1-30	YMR070W	MOT3	1.28067	0.00142059	0.731932	0.0410414	No	3	Yes	No
YLR092W	High affinity sulfate permease; sulfate uptake is mediated by specific sulfate transporters Sul1p and Sul2p, which control the concentration of endogenous activated sulfate intermediates	by-1-30	YMR070W	MOT3	0.701466	0.00440963	0.0358882	0.917857	No	15	Yes	No
YLR125W	Putative protein of unknown function; mutant has decreased Ty3 transposition; YLR125W is not an essential gene	by-1-30	YMR070W	MOT3	0.96178	0.00692254	0.105294	0.510639	No	15	No	No
YLR167W	Fusion protein cleaved to yield ribosomal protein S31 and ubiquitin; ubiquitin may facilitate assembly of the ribosomal protein into ribosomes; interacts genetically with translation factor eIF2B; homologous to mammalian ribosomal protein S27A, no bacterial homolog	by-1-30	YMR070W	MOT3	-0.36409	0.00582343	0.072948	0.762294	No	7	Yes	No
YLR225C	Putative protein of unknown function; green fluorescent protein (GFP)-fusion protein localizes to the cytoplasm; not an essential gene; YLR225C has a paralog, YDR222W, that arose from the whole genome duplication	by-1-30	YMR070W	MOT3	0.877092	0.00025041	0.475876	0.00530083	Yes	4	No	No
YLR284C	Peroxisomal delta3,delta2-enoyl-CoA isomerase; hexameric protein that converts 3-hexenoyl-CoA to trans-2-hexenoyl-CoA, essential for the beta-oxidation of unsaturated fatty acids, oleate-induced; ECI1 has a paralog, DCI1, that arose from the whole genome duplication	by-1-30	YMR070W	MOT3	0.614123	0.00609967	-0.107681	0.61974	No	3	Yes	No
YMR039C	Transcriptional regulator; facilitates elongation through factors that modify RNAP II; role in peroxide resistance involving Rad2p; role in nonhomologous end-joining (NHEJ) of ds breaks in plasmid DNA, but not chromosomal DNA; role in the hyperosmotic stress response through polymerase recruitment at RNAP II and RNAP III genes; negatively regulates sporulation; protein abundance increases in resp…	by-1-30	YMR070W	MOT3	0.518267	0.00927975	0.252503	0.0292967	No	5	No	No
YMR242C	Ribosomal 60S subunit protein L20A; homologous to mammalian ribosomal protein L18A, no bacterial homolog; RPL20A has a paralog, RPL20B, that arose from the whole genome duplication	by-1-30	YMR070W	MOT3	-0.43601	0.00577593	-0.00854923	0.990844	No	17	Yes	No
YMR265C	Putative protein of unknown function	by-1-30	YMR070W	MOT3	0.64537	0.0077254	0.714463	2.36e-05	Yes	5	No	No
YMR272C	Sphingolipid alpha-hydroxylase; functions in the alpha-hydroxylation of sphingolipid-associated very long chain fatty acids, has both cytochrome b5-like and hydroxylase/desaturase domains, not essential for growth	by-1-30	YMR070W	MOT3	0.41357	0.00757392	0.525659	1.39e-06	Yes	3	No	No
YNR071C	Putative aldose 1-epimerase	by-1-30	YMR070W	MOT3	1.47513	0.000223981	2.50244	1.41e-06	Yes	2	No	No
YOL014W	Putative protein of unknown function; mCherry fusion protein localizes to the cytosol and nucleus	by-1-30	YMR070W	MOT3	1.90379	0.00575449	1.54189	1.27e-10	Yes	13	No	No
YOL015W	Protein of unknown function; subunit of the leading edge protein (LEP) complex (Ssp1-Ady3-Don1-Irc10) that forms a ring-like structure at the leading edge of the prospore membrane during meiosis II; null mutant displays increased levels of spontaneous Rad52p foci	by-1-30	YMR070W	MOT3	1.73639	0.000308284	1.56089	7.48e-07	Yes	13	No	No
YOL030W	1,3-beta-glucanosyltransferase; has similarity to Gas1p; localizes to the cell wall	by-1-30	YMR070W	MOT3	-0.527076	0.00440963	-0.160089	0.240761	No	13	Yes	No
YOL120C	Ribosomal 60S subunit protein L18A; intron of RPL18A pre-mRNA forms stem-loop structures that are a target for Rnt1p cleavage leading to degradation; homologous to mammalian ribosomal protein L18, no bacterial homolog; RPL18A has a paralog, RPL18B, that arose from the whole genome duplication	by-1-30	YMR070W	MOT3	-0.394029	0.0077254	0.0257705	0.942569	No	17	Yes	No
YOL122C	Divalent metal ion transporter; broad specificity for di-valent and tri-valent metals; post-translationally regulated by levels of metal ions; member of the Nramp family of metal transport proteins	by-1-30	YMR070W	MOT3	-0.908036	0.00487069	-0.460909	0.0131434	No	5	Yes	No
YOL151W	3-methylbutanal reductase and NADPH-dependent methylglyoxal reductase; stress induced (osmotic, ionic, oxidative, heat shock and heavy metals); regulated by the HOG pathway; restores resistance to glycolaldehyde by coupling reduction of glycolaldehyde to ethylene glycol and oxidation of NADPH to NADP+; protein abundance increases in response to DNA replication stress; methylglyoxal reductase (NAD…	by-1-30	YMR070W	MOT3	-1.09454	0.00341858	-1.46206	3.24e-07	Yes	13	No	No
YOR319W	U2-snRNP associated splicing factor; similar to the mammalian splicing factor SAP49; proposed to function as a U2-snRNP assembly factor along with Hsh155p and binding partner Cus1p; contains two RNA recognition motifs (RRM)	by-1-30	YMR070W	MOT3	0.963116	0.00011285	0.365658	0.044233	No	5	No	No
YOR369C	Protein component of the small (40S) ribosomal subunit; homologous to mammalian ribosomal protein S12, no bacterial homolog	by-1-30	YMR070W	MOT3	-0.435581	0.000310926	0.120809	0.53331	No	17	Yes	No
YPL156C	Pheromone-regulated protein proposed to be involved in mating; predicted to have 1 transmembrane segment; transcriptionally regulated by Ste12p during mating and by Cat8p during the diauxic shift	by-1-30	YMR070W	MOT3	1.33637	7.18e-05	0.20231	0.300132	No	13	No	No
YAL037C-A	Putative protein of unknown function	by-1-30	YMR070W	MOT3	0.949763	0.00182513	-0.0248882	0.933276	No	9	No	No
YEL052W	Protein that may act as a chaperone for cytochrome c oxidase subunits; conserved protein; may act as a chaperone in the degradation of misfolded or unassembled cytochrome c oxidase subunits; localized to matrix face of the mitochondrial inner membrane; member of the AAA family but lacks a protease domain	by-1-30	YMR070W	MOT3	-0.458849	0.000310926	-0.697735	3.64e-08	Yes	9	No	No
YGL103W	Ribosomal 60S subunit protein L28; homologous to mammalian ribosomal protein L27A and bacterial L15; may have peptidyl transferase activity; can mutate to cycloheximide resistance	by-1-30	YMR070W	MOT3	-0.786478	0.00306885	0.125055	0.555784	No	1	Yes	No
YHR081W	Nuclear exosome-associated nucleic acid binding protein; involved in RNA processing, surveillance, degradation, tethering, and export; forms a stable heterodimer with Rrp6p and regulates its exonucleolytic activity; rapidly degraded by the proteasome in the absence of Rrp6p; homolog of mammalian nuclear matrix protein C1D involved in regulation of DNA repair and recombination	by-1-30	YMR070W	MOT3	0.547094	0.00506155	0.365707	0.0157216	No	9	No	No
YLR005W	Subunit of the core form of RNA polymerase transcription factor TFIIH; has both protein kinase and DNA-dependent ATPase/helicase activities; essential for transcription and nucleotide excision repair; interacts with Tfb4p	by-1-30	YMR070W	MOT3	-0.409364	0.00160438	-0.133078	0.406781	No	1	No	No
YJL186W	Alpha-1,2-mannosyltransferase; responsible for addition of the second alpha-1,2-linked mannose of the branches on the mannan backbone of oligosaccharides, localizes to an early Golgi compartment	by-1-30	YMR070W	MOT3	-0.576378	0.00922929	-0.092459	0.657539	No	21	Yes	No
YIL013C	ATP-binding cassette (ABC) transporter; multidrug transporter involved in multiple drug resistance; mediates sterol uptake when sterol biosynthesis is compromised; regulated by Pdr1p; required for anaerobic growth; PDR11 has a paralog, AUS1, that arose from the whole genome duplication	by-1-30	YMR070W	MOT3	1.82201	1.04e-18	2.82709	1.97e-53	Yes	10	Yes	No
YBR165W	Ubiquitin-conjugating enzyme suppressor that regulates Cdc34p; functions as a general positive regulator of Cdc34p activity; nuclear protein that may represent a link between nucleocytoplasmic transport and ubiquitin ligase activity	by-1-30	YMR070W	MOT3	0.564858	0.00987645	0.168384	0.381601	No	6	No	No
YBR208C	Urea amidolyase; contains both urea carboxylase and allophanate hydrolase activities, degrades urea to CO2 and NH3; expression sensitive to nitrogen catabolite repression and induced by allophanate, an intermediate in allantoin degradation; protein abundance increases in response to DNA replication stress	by-1-30	YMR070W	MOT3	0.600764	0.00927975	0.122053	0.554842	No	10	No	No
YBR212W	RNA binding protein that negatively regulates growth rate; interacts with the 3' UTR of the mitochondrial porin (POR1) mRNA and enhances its degradation; overexpression impairs mitochondrial function; interacts with Dhh1p to mediate POR1 mRNA decay; expressed in stationary phase	by-1-30	YMR070W	MOT3	0.447515	0.00733925	-0.0653485	0.783373	No	10	No	No
YER003C	Mannose-6-phosphate isomerase; catalyzes the interconversion of fructose-6-P and mannose-6-P; required for early steps in protein mannosylation	by-1-30	YMR070W	MOT3	-0.410882	0.00454121	-0.295984	0.0225271	No	6	Yes	No
YJL106W	Serine/threonine protein kinase involved in activation of meiosis; associates with Ime1p and mediates its stability, activates Ndt80p; IME2 expression is positively regulated by Ime1p; human CDK2 can complement ime2 null mutant	by-1-30	YMR070W	MOT3	1.02036	0.00609967	0.0182599	0.961389	No	6	No	No
YJR046W	DNA replication licensing factor; required for pre-replication complex assembly	by-1-30	YMR070W	MOT3	0.775848	4.1e-06	0.233826	0.19937	No	6	No	No
YJR119C	JmjC domain family histone demethylase; promotes global demethylation of H3K4 and repression of noncoding intergenic transcription during sporulation; removes methyl groups added by Set1p methyltransferase; negatively regulated by H3K14 acetylation; protein levels regulated by Not4p polyubiquitin-mediated degradation; regulates sporulation timing by extending period of active transcription in opp…	by-1-30	YMR070W	MOT3	-0.595168	0.00575449	-0.608781	0.011053	No	6	No	No
YJR148W	Cytosolic branched-chain amino acid (BCAA) aminotransferase; preferentially involved in BCAA catabolism; homolog of murine ECA39; highly expressed during stationary phase and repressed during logarithmic phase; BAT2 has a paralog, BAT1, that arose from the whole genome duplication	by-1-30	YMR070W	MOT3	0.944125	4.19e-05	-0.0416633	0.890892	No	6	No	No
YLR029C	Ribosomal 60S subunit protein L15A; binds to 5.8 S rRNA; homologous to mammalian ribosomal protein L15, no bacterial homolog; RPL15A has a paralog, RPL15B, that arose from the whole genome duplication	by-1-30	YMR070W	MOT3	-0.454377	0.00927975	0.158362	0.443075	No	6	Yes	No
YOR229W	Transcriptional modulator; involved in regulation of meiosis, silencing, and expression of RNR genes; involved in response to replication stress; contains WD repeats; relocalizes to the cytosol in response to hypoxia; WTM2 has a paralog, UME1, that arose from the whole genome duplication	by-1-30	YMR070W	MOT3	0.486322	0.00906123	0.122102	0.574844	No	6	Yes	No
YPL068C	Protein of unknown function; green fluorescent protein (GFP)-fusion protein localizes to the nucleus and is induced in response to the DNA-damaging agent MMS	by-1-30	YMR070W	MOT3	0.736225	9.96e-05	0.259848	0.200856	No	6	No	No
YOR011W	Plasma membrane sterol transporter of the ATP-binding cassette family; required, along with Pdr11p, for uptake of exogenous sterols and their incorporation into the plasma membrane; activity is stimulated by phosphatidylserine; sterol uptake is required for anaerobic growth because sterol biosynthesis requires oxygen; AUS1 has a paralog, PDR11, that arose from the whole genome duplication	by-1-30	YMR070W	MOT3	1.51679	2.26e-16	1.55067	1.48e-09	Yes	8	Yes	No
YAL041W	Guanine nucleotide exchange factor (GEF) for Cdc42p; required for polarity establishment and maintenance, and mutants have morphological defects in bud formation and shmooing; relocalizes from nucleus to cytoplasm upon DNA replication stress; thermosensitivity of the cdc24-4 mutant in the presence of sorbitol is functionally complemented by human CDC42	by-1-30	YMR070W	MOT3	0.436639	0.00103872	0.0234547	0.951106	No	8	No	No
YAL056W	Multistep regulator of cAMP-PKA signaling; inhibits PKA downstream of Gpa2p and Cyr1p, thereby increasing cAMP dependency; inhibits Ras activity through direct interactions with Ira1p/2p; regulated by G-alpha protein Gpa2p; GPB2 has a paralog, GPB1, that arose from the whole genome duplication	by-1-30	YMR070W	MOT3	0.440764	0.00464283	-0.0668222	0.807836	No	8	No	No
YDR090C	Putative protein of unknown function	by-1-30	YMR070W	MOT3	0.39471	0.00696616	0.442539	0.0151637	No	8	No	No
YKR093W	Integral membrane peptide transporter; mediates transport of di- and tri-peptides; conserved protein that contains 12 transmembrane domains; PTR2 expression is regulated by the N-end rule pathway via repression by Cup9p	by-1-30	YMR070W	MOT3	0.945771	9.96e-05	0.153312	0.466729	No	8	No	No
YOR009W	Cell wall mannoprotein; expressed under anaerobic conditions and required for anaerobic growth; transcription is also induced by cold shock; member of the Srp1p/Tip1p family of serine-alanine-rich proteins	by-1-30	YMR070W	MOT3	0.991814	0.000383923	1.13177	1.09e-06	Yes	8	Yes	No
YPL053C	Probable mannosylphosphate transferase; involved in the synthesis of core oligosaccharides in protein glycosylation pathway; member of the KRE2/MNT1 mannosyltransferase family; KTR6 has a paralog, KRE2, that arose from the whole genome duplication	by-1-30	YMR070W	MOT3	0.408271	0.00175618	0.153335	0.152786	No	8	Yes	No
YGR203W	Phosphatase with sequence similarity to Cdc25p; Arr2p and Mih1p; member of the single-domain rhodanese homology superfamily; green fluorescent protein (GFP)-fusion protein localizes to both the cytoplasm and the nucleus	by-1-30	YMR070W	MOT3	-0.630305	0.00454366	-0.0959498	0.688378	No	22	No	No
YCR102C	Putative protein of unknown function; involved in copper metabolism; similar to C. carbonum toxD gene; member of the quinone oxidoreductase family	by-1-30	YMR070W	MOT3	1.32899	0.0001202	0.0942632	0.451689	No	16	No	No
YIL051C	Mitochondrial protein required for transamination of isoleucine; but not of valine or leucine; may regulate specificity of branched-chain transaminases Bat1p and Bat2p; induction of expression in response to stress is mediated by a Hog1p-regulated antisense RNA and gene looping; interacts genetically with mitochondrial ribosomal protein genes; MMF1 has a paralog, HMF1, that arose from the whole g…	by-1-30	YMR070W	MOT3	-0.652839	0.0025801	-0.418418	0.00214477	Yes	16	No	No
YNL169C	Phosphatidylserine decarboxylase of the mitochondrial inner membrane; converts phosphatidylserine to phosphatidylethanolamine; regulates mitochondrial fusion and morphology by affecting lipid mixing in the mitochondrial membrane and by influencing the ratio of long to short forms of Mgm1p; partly exposed to the mitochondrial intermembrane space; autocatalytically processed	by-1-30	YMR070W	MOT3	0.699198	0.00164882	0.444272	0.00579439	Yes	26	No	No
YBL030C	Major ADP/ATP carrier of the mitochondrial inner membrane; exchanges cytosolic ADP for mitochondrially synthesized ATP; also imports heme and ATP; required for viability in many lab strains that carry a sal1 mutation; PET9 has a paralog, AAC3, that arose from the whole genome duplication; human homolog SLC25A4 implicated in progressive external ophthalmoplegia can complement yeast null mutant	by-1-30	YMR070W	MOT3	-0.840422	0.00447661	-0.953657	2.18e-08	Yes	12	Yes	No
YGR234W	Nitric oxide oxidoreductase; flavohemoglobin that plays role in oxidative and nitrosative stress responses; protects against nitration of cellular targets and against cell growth inhibition under aerobic or anaerobic conditions; yeast flavohemoglobin Yhb1p and human homolog neuroglobin NGB protect cells against alpha-synuclein cytotoxicity and aggregate formation; protein increases in abundance, …	by-1-30	YMR070W	MOT3	1.14806	0.000157152	0.323399	0.0917016	No	12	No	No
YJR121W	Beta subunit of the F1 sector of mitochondrial F1F0 ATP synthase; which is a large, evolutionarily conserved enzyme complex required for ATP synthesis; F1 translationally regulates ATP6 and ATP8 expression to achieve a balanced output of ATP synthase genes encoded in nucleus and mitochondria; phosphorylated	by-1-30	YMR070W	MOT3	-0.488583	0.00454121	-0.717714	2.62e-07	Yes	12	Yes	No
YMR145C	Mitochondrial external NADH dehydrogenase; type II NAD(P)H:quinone oxidoreductase that catalyzes the oxidation of cytosolic NADH; Nde1p and Nde2p provide cytosolic NADH to the mitochondrial respiratory chain; NDE1 has a paralog, NDE2, that arose from the whole genome duplication	by-1-30	YMR070W	MOT3	-0.505217	0.00927975	-0.746349	9.69e-06	Yes	12	No	No
YOR087W	Vacuolar cation channel; mediates release of Ca(2+) from the vacuole in response to hyperosmotic shock	by-1-30	YMR070W	MOT3	-0.448505	0.00151551	-0.0981855	0.644896	No	12	Yes	No
YOL143C	Lumazine synthase (DMRL synthase); catalyzes synthesis of immediate precursor to riboflavin; DMRL synthase stands for 6,7-dimethyl-8-ribityllumazine synthase	by-1-30	YMR070W	MOT3	-1.68805	6.02e-33	-1.01583	7.41e-21	Yes	19	No	No
YAL053W	Putative calcium channel involved in calcium release under hypotonic stress; required for uptake of FAD into endoplasmic reticulum; involved in cell wall maintenance; FLC2 has a paralog, YOR365C, that arose from the whole genome duplication	by-1-30	YMR070W	MOT3	0.84771	0.00206527	0.114628	0.614512	No	19	No	No
YBR150C	Protein of unknown function; the authentic, non-tagged protein is detected in highly purified mitochondria in high-throughput studies; TBS1 has a paralog, HAL9, that arose from the whole genome duplication	by-1-30	YMR070W	MOT3	0.713636	0.00454121	0.0968052	0.688875	No	19	Yes	No
YDL243C	Putative aryl-alcohol dehydrogenase; involved in oxidative stress response; similar to P. chrysosporium aryl-alcohol dehydrogenase; expression induced in cells treated with the mycotoxin patulin; members of the AAD gene family comprise three pairs (AAD3 + AAD15, AAD6/AAD16 + AAD4, AAD10 + AAD14) whose two genes are more related to one another than to other members of the family	by-1-30	YMR070W	MOT3	1.22074	1.85e-10	0.459525	0.0464519	No	19	No	No
YIL108W	Putative metalloendopeptidase; forms cytoplasmic foci upon DNA replication stress	by-1-30	YMR070W	MOT3	0.668915	0.000655355	0.0525	0.854477	No	19	No	No
YMR266W	Membrane protein of unknown function; overexpression suppresses NaCl sensitivity of sro7 mutant cells by restoring sodium pump (Ena1p) localization to the plasma membrane	by-1-30	YMR070W	MOT3	0.931424	6.99e-09	0.901919	2.15e-09	Yes	19	Yes	No
YNR076W	Member of the seripauperin multigene family; encoded mainly in subtelomeric regions; SWAT-GFP fusion protein localizes to the endoplasmic reticulum and vacuole, while mCherry fusion localizes to just the vacuole; active during alcoholic fermentation; regulated by anaerobiosis; negatively regulated by oxygen; repressed by heme; identical to Pau18p	by-1-30	YMR070W	MOT3	1.86163	5.59e-05	0.0362467	0.799927	No	19	Yes	No
YOR275C	Protein involved in proteolytic activation of Rim101p; part of response to alkaline pH; PalA/AIP1/Alix family member; interaction with the ESCRT-III subunit Snf7p suggests a relationship between pH response and multivesicular body formation	by-1-30	YMR070W	MOT3	0.728656	0.000293109	0.233955	0.157456	No	19	No	No
YOR299W	Member of the ChAPs family (Chs5p-Arf1p-binding proteins); members include Bch1p, Bch2p, Bud7p, and Chs6p; ChAPs family proteins form the exomer complex with Chs5p to mediate export of specific cargo proteins, including Chs3p, from the Golgi to the plasma membrane; BUD7 has a paralog, BCH1, that arose from the whole genome duplication	by-1-30	YMR070W	MOT3	0.663272	0.000129974	0.0658591	0.799927	No	19	Yes	No
YPL066W	Regulator of Rho1p signaling, cofactor of Tus1p; required for the localization of Tus1p during all phases of cytokinesis; green fluorescent protein (GFP)-fusion protein localizes to the bud neck and cytoplasm; null mutant is viable and exhibits growth defect on a non-fermentable (respiratory) carbon source	by-1-30	YMR070W	MOT3	0.50055	0.000410595	0.377813	0.013295	No	19	No	No
YPL127C	Histone H1, linker histone with roles in meiosis and sporulation; decreasing levels early in sporulation may promote meiosis, and increasing levels during sporulation facilitate compaction of spore chromatin; binds to promoters and within genes in mature spores; may be recruited by Ume6p to promoter regions, contributing to transcriptional repression outside of meiosis; suppresses DNA repair invo…	by-1-30	YMR070W	MOT3	-0.483228	0.00195535	-0.22002	0.158265	No	19	No	No
YDR322W	Mitochondrial ribosomal protein of the large subunit	by-1-30	YMR070W	MOT3	-0.560686	0.00754832	-0.755208	3.65e-07	Yes	47	No	No
YFR055W	Beta-lyase involved in the production of thiols; null mutant displays increased levels of spontaneous Rad52p foci; expression induced by nitrogen limitation in a GLN3, GAT1-dependent manner and by copper levels in a Mac1-dependent manner	by-1-30	YMR070W	MOT3	0.586106	0.00405223	0.579397	0.00365548	Yes	47	No	No
YJL213W	Protein of unknown function that may interact with ribosomes; periodically expressed during the yeast metabolic cycle; phosphorylated in vitro by the mitotic exit network (MEN) kinase complex, Dbf2p/Mob1p	by-1-30	YMR070W	MOT3	1.48987	0.00454121	0.486724	0.0737817	No	47	No	No
YBR296C	Plasma membrane Na+/Pi cotransporter; active in early growth phase; similar to phosphate transporters of Neurospora crassa; transcription regulated by inorganic phosphate concentrations and Pho4p; mutations in related human transporter genes hPit1 and hPit2 are associated with hyperphosphatemia-induced calcification of vascular tissue and familial idiopathic basal ganglia calcification	by-1-30	YMR070W	MOT3	3.85179	8.37e-06	0.0243973	0.834093	No	37	Yes	No
YDR281C	Protein of unknown function; expression is regulated by phosphate levels	by-1-30	YMR070W	MOT3	1.36512	0.00577593	0.00498779	0.992602	No	37	No	No
YHR136C	Protein with similarity to cyclin-dependent kinase inhibitors; downregulates low-affinity phosphate transport during phosphate limitation by targeting Pho87p to the vacuole; upstream region harbors putative hypoxia response element (HRE) cluster; overproduction suppresses a plc1 null mutation; promoter shows an increase in Snf2p occupancy after heat shock; GFP-fusion protein localizes to the cyto…	by-1-30	YMR070W	MOT3	3.29846	3.68e-05	-0.0224329	0.865304	No	37	No	No
YHR215W	One of three repressible acid phosphatases; glycoprotein that is transported to the cell surface by the secretory pathway; pregulated by phosphate starvation; PHO12 has a paralog, PHO11, that arose from a segmental duplication	by-1-30	YMR070W	MOT3	3.84659	9.91e-07	-0.0487844	0.859211	No	37	Yes	No
YML123C	High-affinity inorganic phosphate (Pi) transporter; also low-affinity manganese transporter; regulated by Pho4p and Spt7p; mutation confers resistance to arsenate; exit from the ER during maturation requires Pho86p; cells overexpressing Pho84p accumulate heavy metals but do not develop symptoms of metal toxicity	by-1-30	YMR070W	MOT3	2.02466	0.00205016	-0.221162	0.277397	No	37	Yes	No
YPL019C	Regulatory subunit of the vacuolar transporter chaperone (VTC) complex; involved in membrane trafficking, vacuolar polyphosphate accumulation, microautophagy and non-autophagic vacuolar fusion; VTC3 has a paralog, VTC2, that arose from the whole genome duplication	by-1-30	YMR070W	MOT3	1.70644	0.000310926	0.0312338	0.931244	No	37	No	No
YGL039W	Aldehyde reductase; reduces aliphatic aldehyde substrates using NADH as cofactor; shown to reduce carbonyl compounds to chiral alcohols	by-1-30	YMR070W	MOT3	1.72608	6.36e-18	1.4076	8.52e-27	Yes	39	No	No
YBR067C	Major cell wall mannoprotein with possible lipase activity; transcription is induced by heat- and cold-shock; member of the Srp1p/Tip1p family of serine-alanine-rich proteins	by-1-30	YMR070W	MOT3	1.11377	0.00219407	0.523453	0.0391428	No	39	Yes	No
YDL039C	Pheromone-regulated protein; predicted to have one transmembrane segment; promoter contains Gcn4p binding elements; in W303 strain one continuous open reading frame comprising of YDL037C, the intergenic region and YDL039C encodes the IMI1	by-1-30	YMR070W	MOT3	0.924238	0.00425325	0.0848628	0.505956	No	39	No	No
YDR044W	Coproporphyrinogen III oxidase; oxygen-requiring enzyme that catalyzes sixth step in heme biosynthetic pathway; transcription is repressed by oxygen and heme (via Rox1p and Hap1p); human homolog CPOX can complement yeast mutant and allow growth of haploid null after sporulation of a heterozygous diploid	by-1-30	YMR070W	MOT3	1.86916	0.000164588	1.89054	2.06e-09	Yes	39	No	Yes
YER081W	3-phosphoglycerate dehydrogenase and alpha-ketoglutarate reductase; 3PG dehydrogenase that catalyzes the first step in serine and glycine biosynthesis; also functions as an alpha-ketoglutarate reductase, converting alpha-ketoglutarate to D-2-hydroxyglutarate (D-2HG); localizes to the cytoplasm; SER3 has a paralog, SER33, that arose from the whole genome duplication	by-1-30	YMR070W	MOT3	1.13521	1.74e-05	0.292913	0.179578	No	39	No	No
YGR146C	Protein of unknown function; mitochondrial-dependent role in the extension of chronological lifespan; overexpression increases oxygen consumption and respiratory activity while deletion results in reduced oxygen consumption under conditions of caloric restriction; induced by iron homeostasis transcription factor Aft2p; multicopy suppressor of temperature sensitive hsf1 mutant; induced by treatmen…	by-1-30	YMR070W	MOT3	1.08865	0.000394093	0.180854	0.381716	No	39	No	No
YOR175C	Broad-specificity lysophospholipid acyltransferase; part of MBOAT family of membrane-bound O-acyltransferases; key component of Lands cycle; may have role in fatty acid exchange at sn-2 position of mature glycerophospholipids	by-1-30	YMR070W	MOT3	0.793111	0.000173103	0.552076	1.75e-05	Yes	39	No	No
YPL070W	Guanine nucleotide exchange factor (GEF); involved in vesicle-mediated vacuolar transport, including Golgi-endosome trafficking and sorting through the multivesicular body (MVB); specifically stimulates the intrinsic guanine nucleotide exchange activity of Rab family members (Vps21p/Ypt52p/Ypt53p); partially redundant with GEF VPS9; required for localization of the CORVET complex to endosomes; co…	by-1-30	YMR070W	MOT3	0.924654	4.1e-06	0.21523	0.155024	No	39	No	No
YJR129C	S-adenosylmethionine-dependent methyltransferase; seven-beta-strand lysine methyltransferase which trimethylates translation elongation factor EF2 (Eft1p and Eft2p) at lysine 509; green fluorescent protein (GFP)-fusion protein localizes to the cytoplasm; ortholog of human gene FAM86A	by-1-30	YMR070W	MOT3	-0.861966	0.00345865	-0.0790849	0.755578	No	41	No	No
YGL030W	Ribosomal 60S subunit protein L30; involved in pre-rRNA processing in the nucleolus; autoregulates splicing of its transcript; homologous to mammalian ribosomal protein L30, no bacterial homolog	by-1-30	YMR070W	MOT3	-0.410394	0.00577593	0.032904	0.924042	No	44	Yes	No
YFR018C	Putative protein of unknown function; SWAT-GFP and seamless GFP fusion proteins localize to the endoplasmic reticulum and mCherry fusion protein localizes to the vacuole	by-1-30	YMR070W	MOT3	0.56299	0.00219407	0.40113	0.00142815	Yes	48	No	No
YOR010C	Putative cell wall mannoprotein; member of the Srp1p/Tip1p family of serine-alanine-rich proteins; transcription is induced by cold shock and anaerobiosis; TIR2 has a paralog, TIR3, that arose from the whole genome duplication	by-1-30	YMR070W	MOT3	3.24551	1.7e-44	3.8361	1.94e-75	Yes	54	Yes	No
YGR189C	Chitin transglycosylase; functions in the transfer of chitin to beta(1-6) and beta(1-3) glucans in the cell wall; similar and functionally redundant to Utr2; localizes to sites of polarized growth; expression induced by cell wall stress	by-1-30	YMR070W	MOT3	0.657811	0.00744993	0.274591	0.0797835	No	58	Yes	No
YIL117C	Pheromone-regulated protein, predicted to have 1 transmembrane segment; induced during cell integrity signaling; PRM5 has a paralog, YNL058C, that arose from the whole genome duplication	by-1-30	YMR070W	MOT3	2.71473	7.18e-05	4.30584	2.49e-21	Yes	58	No	No
YBR201C-A	Putative protein of unknown function	by-1-30	YMR070W	MOT3	1.57506	1.28e-08	0.816307	0.00160344	Yes	61	No	No
YGR180C	Ribonucleotide-diphosphate reductase (RNR) small subunit; the RNR complex catalyzes the rate-limiting step in dNTP synthesis and is regulated by DNA replication and DNA damage checkpoint pathways via localization of the small subunits; relocalizes from nucleus to cytoplasm upon DNA replication stress; RNR4 has a paralog, RNR2, that arose from the whole genome duplication	by-1-30	YMR070W	MOT3	0.837851	4.16e-08	0.817358	4.09e-14	Yes	61	No	No
YML058W-A	Ribonucleotide reductase inhibitor; intrinsically disordered protein that binds to and inhibits Rnr2p; involved in the Mec1p-mediated checkpoint pathway; transcription is induced by genotoxic stress and by activation of the Rad53p pathway; protein abundance increases in response to DNA replication stress	by-1-30	YMR070W	MOT3	2.08143	4.94e-05	2.89177	7.18e-13	Yes	61	No	No
YPL189W	Probable membrane protein; possible role in proton symport of glycerol; member of the MBOAT family of putative membrane-bound O-acyltransferases; homolog of the mammalian Hedgehog pathway modulator HHAT; GUP2 has a paralog, GUP1, that arose from the whole genome duplication	by-1-30	YMR070W	MOT3	1.39475	7.79e-07	1.11395	3.06e-05	Yes	61	Yes	No
YAL014C	Endosomal SNARE related to mammalian syntaxin 8	by-1-41	YOR032C	HMS1	0.394158	0.00840508	-0.029922	0.820935	No	0	No	No
YAL032C	Protein required for pre-mRNA splicing; associates with the spliceosome and interacts with splicing factors Prp22p and Prp46p; orthologous to human transcriptional coactivator SKIP and can activate transcription of a reporter gene	by-1-41	YOR032C	HMS1	0.397854	0.00978785	-0.0157142	0.913542	No	0	No	No
YER069W	Acetylglutamate kinase and N-acetyl-gamma-glutamyl-phosphate reductase; N-acetyl-L-glutamate kinase (NAGK) catalyzes the 2nd and N-acetyl-gamma-glutamyl-phosphate reductase (NAGSA), the 3rd step in arginine biosynthesis; synthesized as a precursor which is processed in the mitochondrion to yield mature NAGK and NAGSA; enzymes form a metabolon complex with Arg2p; NAGK C-terminal domain stabilizes …	by-1-41	YOR032C	HMS1	0.96243	0.00842899	0.000564626	0.996912	No	0	No	No
YFR041C	Type I membrane protein with a J domain; required to preserve the folding capacity of the endoplasmic reticulum; loss of the non-essential ERJ5 gene leads to a constitutively induced unfolded protein response	by-1-41	YOR032C	HMS1	-0.516039	0.00633245	0.036501	0.776938	No	0	No	No
YFR042W	Integral membrane protein of the ER; physically interacts with Kre6p; has a role in the synthesis of beta-1,6-glucan in the cell wall; required for cell viability	by-1-41	YOR032C	HMS1	-0.605101	0.00771994	-0.156202	0.261934	No	0	No	No
YGR026W	Putative protein of unknown function; green fluorescent protein (GFP)-fusion protein localizes to the cell periphery	by-1-41	YOR032C	HMS1	-0.43608	0.00156006	-0.0377189	0.777331	No	0	No	No
YGR076C	Mitochondrial ribosomal protein of the large subunit; mutation confers increased replicative lifespan	by-1-41	YOR032C	HMS1	-0.712878	0.00366985	-0.0186757	0.882668	No	0	No	No
YGR165W	Mitochondrial ribosomal protein of the small subunit; null mutant does not grow on glycerol, is sensitive to 2,4-dichlorophenol, and accumulates large lipid droplets	by-1-41	YOR032C	HMS1	-0.50503	0.00241747	-0.0170419	0.901582	No	0	No	No
YIL056W	Transcriptional activator; required for the vitamin H-responsive element (VHRE) mediated induction of VHT1 (Vitamin H transporter) and BIO5 (biotin biosynthesis intermediate transporter) in response to low biotin concentrations; VHR1 has a paralog, VHR2, that arose from the whole genome duplication	by-1-41	YOR032C	HMS1	0.669157	0.00860412	-0.00398904	0.977653	No	0	No	No
YJL056C	Zinc-regulated transcription factor; binds to zinc-responsive promoters to induce transcription of certain genes in presence of zinc, represses other genes in low zinc; regulates its own transcription; contains seven zinc-finger domains	by-1-41	YOR032C	HMS1	1.07193	0.000446273	0.0259155	0.777331	No	0	No	No
YJL059W	Protein required for the ATP-dependent transport of arginine; vacuolar membrane protein; involved in the ATP-dependent transport of arginine into the vacuole and possibly in balancing ion homeostasis; human homolog CLN3 involved in Batten disease (juvenile onset neuronal ceroid lipofuscinosis) can complement yeast null mutant	by-1-41	YOR032C	HMS1	-0.84715	0.00220079	-0.0200279	0.851179	No	0	No	No
YKR001C	Dynamin-like GTPase required for vacuolar sorting; also involved in actin cytoskeleton organization, endocytosis, late Golgi-retention of some proteins, regulation of peroxisome biogenesis	by-1-41	YOR032C	HMS1	-0.316405	0.00842899	-0.151392	0.19468	No	0	No	No
YKR101W	Protein involved in silencing at mating-type loci HML and HMR; recruitment to silent chromatin requires interactions with Orc1p and with Sir4p, through a common Sir1p domain; binds to centromeric chromatin	by-1-41	YOR032C	HMS1	-0.512953	0.00960081	-0.00540859	0.968609	No	0	No	No
YLR228C	Sterol regulatory element binding protein; regulates transcription of sterol biosynthetic genes upon sterol depletion, after relocating from intracellular membranes to perinuclear foci; redundant activator of filamentation with UPC2, up-regulating the expression of genes involved in filamentous growth; contains Zn[2]-Cys[6] binuclear cluster; ECM22 has a paralog, UPC2, that arose from the whole g…	by-1-41	YOR032C	HMS1	0.649395	0.00960081	-0.0401702	0.745633	No	0	No	No
YMR042W	Transcription factor involved in regulating arginine-responsive genes; acts with Arg81p and Arg82p	by-1-41	YOR032C	HMS1	0.603395	0.0034304	-0.00101259	0.994362	No	0	No	No
YOR306C	Plasma membrane riboflavin transporter; facilitates the uptake of vitamin B2; required for FAD-dependent processes; sequence similarity to mammalian monocarboxylate permeases, however mutants are not deficient in monocarboxylate transport	by-1-41	YOR032C	HMS1	0.829401	0.00771994	0.0344914	0.729923	No	0	No	No
YPR140W	Lyso-phosphatidylcholine acyltransferase; required for normal phospholipid content of mitochondrial membranes; major determinant of the final acyl chain composition of the mitochondrial-specific phospholipid cardiolipin; mutations in human ortholog tafazzin (TAZ) cause Barth syndrome, a rare X-linked disease characterized by skeletal and cardiomyopathy and bouts of cyclic neutropenia; a specific …	by-1-41	YOR032C	HMS1	-0.677508	0.000798316	-0.0181416	0.894281	No	0	No	No
YAL054C	Acetyl-coA synthetase isoform; along with Acs2p, acetyl-coA synthetase isoform is the nuclear source of acetyl-coA for histone acetylation; expressed during growth on nonfermentable carbon sources and under aerobic conditions	by-1-41	YOR032C	HMS1	0.899747	0.00366985	-0.0253396	0.770456	No	3	No	No
YAL062W	NADP(+)-dependent glutamate dehydrogenase; synthesizes glutamate from ammonia and alpha-ketoglutarate; rate of alpha-ketoglutarate utilization differs from Gdh1p; expression regulated by nitrogen and carbon sources; GDH3 has a paralog, GDH1, that arose from the whole genome duplication	by-1-41	YOR032C	HMS1	0.72337	0.00351495	-0.0111958	0.895032	No	3	No	No
YAR019C	Protein kinase of the Mitotic Exit Network; localized to the spindle pole bodies at late anaphase; promotes mitotic exit by directly switching on the kinase activity of Dbf2p; required for spindle disassembly after meiosis II; relocalizes to the cytoplasm upon DNA replication stress	by-1-41	YOR032C	HMS1	0.584133	0.00366985	-0.0139087	0.915004	No	4	No	No
YBR014C	Cis-golgi localized monothiol glutaredoxin; more similar in activity to dithiol than other monothiol glutaredoxins; involved in the oxidative stress response; does not bind metal ions; GRX7 has a paralog, GRX6, that arose from the whole genome duplication	by-1-41	YOR032C	HMS1	-0.674685	0.00714994	-0.0770164	0.522244	No	13	No	No
YBR056W-A	Protein of unknown function; mRNA identified as translated by ribosome profiling data; partially overlaps dubious ORF YBR056C-B; YBR056W-A has a paralog, YDR034W-B, that arose from the whole genome duplication	by-1-41	YOR032C	HMS1	1.65801	0.00362699	0.0133739	NA	No	13	No	No
YBR068C	High-affinity leucine permease; functions as a branched-chain amino acid permease involved in uptake of leucine, isoleucine and valine; contains 12 predicted transmembrane domains; BAP2 has a paralog, BAP3, that arose from the whole genome duplication	by-1-41	YOR032C	HMS1	0.607745	0.00164485	0.678411	0.02891	No	4	No	No
YDL043C	Subunit of the SF3a splicing factor complex; required for spliceosome assembly	by-1-41	YOR032C	HMS1	-0.716484	0.000265164	-0.0194706	0.886439	No	3	No	No
YDL055C	GDP-mannose pyrophosphorylase (mannose-1-phosphate guanyltransferase); synthesizes GDP-mannose from GTP and mannose-1-phosphate in cell wall biosynthesis; required for normal cell wall structure	by-1-41	YOR032C	HMS1	-0.633321	0.00351495	-0.0539205	0.662714	No	5	No	No
YDR005C	Highly conserved negative regulator of RNA polymerase III; involved in tRNA processing and stability; inhibits tRNA degradation via rapid tRNA decay (RTD) pathway; binds N-terminal domain of Rpc160p subunit of Pol III to prevent closed-complex formation; regulated by phosphorylation mediated by TORC1, protein kinase A, Sch9p, casein kinase 2; localizes to cytoplasm during vegetative growth and tr…	by-1-41	YOR032C	HMS1	0.505257	0.00677549	-0.0200702	0.887123	No	4	No	No
YDR275W	Protein of unknown function; ORF exhibits genomic organization compatible with a translational readthrough-dependent mode of expression; null mutant displays increased translation rate and increased readthrough of premature stop codons; BSC2 has a paralog, IRC23, that arose from the whole genome duplication	by-1-41	YOR032C	HMS1	0.682431	0.00501294	0.0160499	0.890518	No	4	No	No
YEL060C	Vacuolar proteinase B (yscB) with H3 N-terminal endopeptidase activity; serine protease of the subtilisin family; involved in protein degradation in the vacuole and required for full protein degradation during sporulation; activity inhibited by Pbi2p; protein abundance increases in response to DNA replication stress; PRB1 has a paralog, YSP3, that arose from the whole genome duplication	by-1-41	YOR032C	HMS1	0.855052	0.00771136	0.0208285	0.819362	No	13	No	No
YER153C	Mitochondrial translational activator specific for the COX3 mRNA; acts together with Pet54p and Pet494p; located in the mitochondrial inner membrane	by-1-41	YOR032C	HMS1	0.657337	0.00135183	-0.0326381	0.749789	No	4	No	No
YFL045C	Phosphomannomutase; involved in synthesis of GDP-mannose and dolichol-phosphate-mannose; required for folding and glycosylation of secretory proteins in the ER lumen	by-1-41	YOR032C	HMS1	-0.55652	0.000953104	0.169936	0.22668	No	3	No	No
YGL012W	C-24(28) sterol reductase; catalyzes the final step in ergosterol biosynthesis; mutants are viable, but lack ergosterol	by-1-41	YOR032C	HMS1	-0.543867	0.00636583	0.0216054	0.884391	No	3	No	No
YGL054C	COPII-coated vesicle protein; involved in vesicle formation and incorporation of specific secretory cargo; required for the delivery of bud-site selection protein Axl2p and Nha1p antiporter to cell surface; related to Drosophila cornichon; ERV14 has a paralog, ERV15, that arose from the whole genome duplication	by-1-41	YOR032C	HMS1	-0.427387	0.00517583	0.0543562	0.667251	No	5	No	No
YGL062W	Pyruvate carboxylase isoform; cytoplasmic enzyme that converts pyruvate to oxaloacetate; differentially regulated than isoform Pyc2p; mutations in the human homolog are associated with lactic acidosis; PYC1 has a paralog, PYC2, that arose from the whole genome duplication	by-1-41	YOR032C	HMS1	0.764423	0.00364805	0.0289092	0.777343	No	34	No	No
YGL158W	Protein kinase involved in oxidative stress response; promotes pseudohyphal growth via activation of Ubp3p phosphorylation; identified as suppressor of S. pombe cell cycle checkpoint mutations; RCK1 has a paralog, RCK2, that arose from the whole genome duplication	by-1-41	YOR032C	HMS1	-1.11331	0.00946943	-0.00932965	0.868271	No	13	No	No
YGL179C	Protein kinase; related to and functionally redundant with Elm1p and Sak1p for the phosphorylation and activation of Snf1p; functionally orthologous to LKB1, a mammalian kinase associated with Peutz-Jeghers cancer-susceptibility syndrome; TOS3 has a paralog, SAK1, that arose from the whole genome duplication	by-1-41	YOR032C	HMS1	0.862863	0.00990012	0.0317933	0.739204	No	4	No	No
YGR032W	Catalytic subunit of 1,3-beta-glucan synthase; involved in formation of the inner layer of the spore wall; activity positively regulated by Rho1p and negatively by Smk1p; GSC2 has a paralog, FKS1, that arose from the whole genome duplication	by-1-41	YOR032C	HMS1	0.679927	0.00791645	0.0648163	0.516611	No	3	No	No
YGR091W	Splicing factor; component of the U4/U6-U5 snRNP complex	by-1-41	YOR032C	HMS1	-0.419342	0.00762476	-0.0278772	0.840005	No	3	No	No
YGR097W	Regulator of the Fps1p glycerol channel; under nonstress conditions, binds to Fps1p to positively regulate glycerol transport; under osmotic stress, multiple phosphorylation by Hog1p causes Ask10p to dissociate from Fps1p; forms homodimers and heterodimerizes with paralog Rgc1p; phosphorylated in response to oxidative stress; has a role in destruction of Ssn8p; associates with RNA polymerase II h…	by-1-41	YOR032C	HMS1	0.821136	0.000240375	-0.0497605	0.673062	No	4	No	No
YGR157W	Phosphatidylethanolamine methyltransferase (PEMT); catalyzes the first step in the conversion of phosphatidylethanolamine to phosphatidylcholine during the methylation pathway of phosphatidylcholine biosynthesis	by-1-41	YOR032C	HMS1	-0.563872	0.00771136	0.0376906	0.748	No	3	No	No
YGR204W	Cytoplasmic trifunctional enzyme C1-tetrahydrofolate synthase; involved in single carbon metabolism and required for biosynthesis of purines, thymidylate, methionine, and histidine; null mutation causes auxotrophy for adenine and histidine	by-1-41	YOR032C	HMS1	0.511378	0.00960081	-0.212981	0.139853	No	4	No	No
YGR284C	Protein localized to COPII-coated vesicles; involved in vesicle formation and incorporation of specific secretory cargo; protein abundance increases in response to DNA replication stress	by-1-41	YOR032C	HMS1	-0.478257	0.00187523	0.144456	0.233999	No	4	No	No
YHR121W	Protein of unknown function that may function in RNA processing; interacts with Pbp1p and Pbp4p and associates with ribosomes; contains an RNA-binding LSM domain and an AD domain; GFP-fusion protein is induced by the DNA-damaging agent MMS; relative distribution to the nucleus increases upon DNA replication stress	by-1-41	YOR032C	HMS1	-0.548343	0.00366985	-0.106552	0.403011	No	5	No	No
YHR194W	Mitochondrial protein that may have a role in phospholipid metabolism; inner membrane protein with similarity to Mdm32p; required for normal mitochondrial morphology and inheritance; interacts genetically with MMM1, MMM2, MDM10, MDM12, and MDM34	by-1-41	YOR032C	HMS1	0.640029	0.00553089	-0.0506952	0.636748	No	15	No	No
YIL055C	Putative protein of unknown function	by-1-41	YOR032C	HMS1	0.879751	0.00503902	0.0270698	0.754499	No	3	No	No
YJR091C	Member of the Puf family of RNA-binding proteins; interacts with mRNAs encoding membrane-associated proteins; involved in localizing the Arp2/3 complex to mitochondria; overexpression causes increased sensitivity to benomyl; JSN1 has a paralog, PUF2, that arose from the whole genome duplication	by-1-41	YOR032C	HMS1	0.651859	0.00778264	-0.0497843	0.645768	No	4	No	No
YJR117W	Highly conserved zinc metalloprotease; functions in two steps of a-factor maturation, C-terminal CAAX proteolysis and the first step of N-terminal proteolytic processing; cleaves both isoprenylated and non-prenylated oligopeptides; contains multiple transmembrane spans; human homolog ZMPSTE24 implicated in mandibuloacral dysplasia (MAD), and can complement yeast null mutant	by-1-41	YOR032C	HMS1	-0.601899	0.000182771	-0.160721	0.212166	No	5	No	No
YKL051W	Plasma membrane protein that may act to generate normal levels of PI4P; may act together with or upstream of Stt4p; at least partially mediates proper localization of Stt4p to the plasma membrane	by-1-41	YOR032C	HMS1	0.511331	0.00875202	0.0361517	0.759758	No	4	No	No
YKL098W	Protein of unknown function; mtc2 is synthetically sick with cdc13-1	by-1-41	YOR032C	HMS1	0.398836	0.00875202	0.0701315	0.565028	No	17	No	No
YLL019C	Protein kinase involved in negative regulation of PolIII transcription; effector kinase of the TOR signaling pathway and phosphorylates Rpc53p to regulate ribosome and tRNA biosynthesis; member of the LAMMER family of protein kinases, which are serine/threonine kinases also capable of phosphorylating tyrosine residues; capable of autophosphorylation	by-1-41	YOR032C	HMS1	0.641334	0.00780966	-0.103857	0.27935	No	15	No	No
YLR090W	Chaperone with a role in facilitating mitochondrial protein import; ascomycete-specific member of the DnaJ-like family, closely related to Ydj1p; predicted to be C-terminally prenylated; the authentic, non-tagged protein is detected in highly purified mitochondria in high-throughput studies	by-1-41	YOR032C	HMS1	0.588746	0.000123446	0.0168715	0.909034	No	5	No	No
YLR092W	High affinity sulfate permease; sulfate uptake is mediated by specific sulfate transporters Sul1p and Sul2p, which control the concentration of endogenous activated sulfate intermediates	by-1-41	YOR032C	HMS1	0.656811	0.00517583	0.0463251	0.697806	No	15	No	No
YLR121C	Aspartic protease; member of the yapsin family of proteases involved in cell wall growth and maintenance; attached to the plasma membrane via a glycosylphosphatidylinositol (GPI) anchor	by-1-41	YOR032C	HMS1	1.08482	0.001545	0.070866	0.425267	No	13	No	No
YLR253W	Mitochondrial protein of unknown function involved in lipid homeostasis; associates with mitochondrial ribosome; integral membrane protein that localizes to the mitochondrial inner membrane; involved in mitochondrial morphology; non-essential gene which interacts genetically with MDM10, and other members of the ERMES complex; transcription is periodic during the metabolic cycle; homologous to hum…	by-1-41	YOR032C	HMS1	0.399091	0.00165886	-0.185124	0.166179	No	4	No	No
YLR346C	Protein of unknown function found in mitochondria; expression is regulated by transcription factors involved in pleiotropic drug resistance, Pdr1p and Yrr1p; not an essential gene; YLR346C has a paralog, YGR035C, that arose from the whole genome duplication	by-1-41	YOR032C	HMS1	1.19817	0.00780966	0.0622363	0.345827	No	5	No	No
YLR441C	Ribosomal protein 10 (rp10) of the small (40S) subunit; homologous to mammalian ribosomal protein S3A, no bacterial homolog; RPS1A has a paralog, RPS1B, that arose from the whole genome duplication	by-1-41	YOR032C	HMS1	-0.418792	0.00771136	0.0507642	0.698744	No	7	No	No
YMR025W	Subunit of the Cop9 signalosome; which is required for deneddylation, or removal of the ubiquitin-like protein Rub1p from Cdc53p (cullin); involved in adaptation to pheromone signaling; functional equivalent of canonical Csn6 subunit of the COP9 signalosome	by-1-41	YOR032C	HMS1	-0.853699	0.00633465	0.037088	0.654953	No	2	No	No
YMR230W	Protein component of the small (40S) ribosomal subunit; homologous to mammalian ribosomal protein S10, no bacterial homolog; RPS10B has a paralog, RPS10A, that arose from the whole genome duplication; mutations in the human homolog associated with Diamond-Blackfan anemia	by-1-41	YOR032C	HMS1	-0.501301	0.00292825	0.0209125	0.883028	No	7	No	No
YMR251W	Omega class glutathione transferase; putative cytosolic localization	by-1-41	YOR032C	HMS1	0.971697	0.00743829	-0.00818873	0.917664	No	34	No	No
YMR252C	Putative protein of unknown function; green fluorescent protein (GFP)-fusion protein localizes to mitochondria; YMR252C is not an essential gene	by-1-41	YOR032C	HMS1	0.486691	0.00416093	0.0690287	0.498237	No	3	No	No
YMR253C	Putative protein of unknown function; green fluorescent protein (GFP)-fusion protein localizes to the cytoplasm in a punctate pattern; YMR253C is not an essential gene	by-1-41	YOR032C	HMS1	0.651546	0.00224121	0.053612	0.66067	No	15	No	No
YMR275C	Ubiquitin-binding component of the Rsp5p E3-ubiquitin ligase complex; disruption causes temperature-sensitive growth, overexpression causes missorting of amino acid permeases; BUL1 has a paralog, BUL2, that arose from the whole genome duplication	by-1-41	YOR032C	HMS1	0.355554	0.00771136	-0.0160511	0.915803	No	4	No	No
YMR291W	Protein kinase of unknown cellular role; green fluorescent protein (GFP)-fusion protein localizes to the cytoplasm and nucleus; null mutant is sensitive to expression of the top1-T722A allele; not an essential gene; relocalizes from nucleus to cytoplasm upon DNA replication stress	by-1-41	YOR032C	HMS1	0.712957	0.00771136	-0.0174406	0.879845	No	15	No	No
YNL217W	Putative protein of unknown function; weak sequence similarity to bis (5'-nucleotidyl)-tetraphosphatases; (GFP)-fusion protein localizes to the vacuole; null mutant is highly sensitive to azaserine and resistant to sodium-O-vandate	by-1-41	YOR032C	HMS1	0.694454	0.00523468	0.00591833	0.970129	No	13	Yes	No
YOL088C	Member of the protein disulfide isomerase (PDI) family; exhibits chaperone activity; overexpression suppresses the lethality of a pdi1 deletion but does not complement all Pdi1p functions; undergoes oxidation by Ero1p	by-1-41	YOR032C	HMS1	-0.462303	0.00424709	-0.0431787	0.745202	No	5	No	No
YOL126C	Cytoplasmic malate dehydrogenase; one of three isozymes that catalyze interconversion of malate and oxaloacetate; involved in the glyoxylate cycle and gluconeogenesis during growth on two-carbon compounds; interacts with Pck1p and Fbp1	by-1-41	YOR032C	HMS1	-0.736257	0.00640601	-1.94679	3.77e-13	Yes	3	No	No
YOR023C	Subunit of the Ada histone acetyltransferase complex; required for structural integrity of the complex; Ahc2p and Ahc1p are unique to the ADA complex and not shared with the related SAGA and SLIK complexes; Ahc2p may tether Ahc1p to the complex	by-1-41	YOR032C	HMS1	0.455371	0.00124812	-0.174421	0.230191	No	34	No	No
YPL144W	Component of a heterodimeric Poc4p-Irc25p chaperone; involved in assembly of alpha subunits into the 20S proteasome; may regulate formation of proteasome isoforms with alternative subunits under different conditions; upregulates proteasome assembly in response to the unfolded protein response activated by mistargeting of proteins (UPRam)	by-1-41	YOR032C	HMS1	-0.920606	0.0058513	-0.0149331	0.878021	No	13	No	No
YBR258C	Subunit of the COMPASS (Set1C) complex; COMPASS methylates histone H3 on lysine 4 and is required in transcriptional silencing near telomeres	by-1-41	YOR032C	HMS1	-0.778091	0.00823573	0.0639397	0.509439	No	1	No	No
YDL015C	Enoyl reductase; catalyzes last step in each cycle of very long chain fatty acid elongation; localizes to ER, highly enriched in a structure marking nuclear-vacuolar junctions; coimmunoprecipitates with elongases Elo2p and Elo3p; protein increases in abundance and relative distribution to ER foci increases upon DNA replication stress; human homolog TECR implicated in nonsyndromic mental retardati…	by-1-41	YOR032C	HMS1	-0.388202	0.00129462	0.0588689	0.637518	No	1	No	No
YEL052W	Protein that may act as a chaperone for cytochrome c oxidase subunits; conserved protein; may act as a chaperone in the degradation of misfolded or unassembled cytochrome c oxidase subunits; localized to matrix face of the mitochondrial inner membrane; member of the AAA family but lacks a protease domain	by-1-41	YOR032C	HMS1	-0.405784	0.00156006	-0.292363	0.0604025	No	9	No	No
YGL232W	Putative tRNA acetyltransferase; RNA-binding protein required for the formation of the modified nucleoside N(4)-acetylcytidine in serine and leucine tRNAs but not required for the same modification in 18S rRNA; protein abundance increases in response to DNA replication stress	by-1-41	YOR032C	HMS1	-0.371673	0.00467256	0.0412349	0.752258	No	9	No	No
YJR118C	Protein of unknown function; may be involved in mitochondrial DNA maintenance; required for slowed DNA synthesis-induced filamentous growth	by-1-41	YOR032C	HMS1	-0.632308	0.00026159	0.100626	0.422172	No	1	No	No
YKL075C	Putative protein of unknown function; green fluorescent protein (GFP)-fusion protein localizes to the cytoplasm; proposed to be involved in resistance to streptozotocin and camptothecin	by-1-41	YOR032C	HMS1	-0.403159	0.00963675	-0.0231726	0.877471	No	1	No	No
YML055W	Subunit of signal peptidase complex; complex catalyzes cleavage of N-terminal signal sequences of proteins targeted to the secretory pathway; homologous to mammalian SPC25; other members of the complex are Spc1p, Spc1p, and Sec11p	by-1-41	YOR032C	HMS1	-0.663861	0.00523468	0.0127051	0.923635	No	1	No	No
YNL160W	Cell wall-related secretory glycoprotein; induced by nutrient deprivation-associated growth arrest and upon entry into stationary phase; may be involved in adaptation prior to stationary phase entry; YGP1 has a paralog, SPS100, that arose from the whole genome duplication	by-1-41	YOR032C	HMS1	-1.17677	0.00778264	-0.050187	0.250544	No	9	No	No
YOR039W	Beta' regulatory subunit of casein kinase 2 (CK2); a Ser/Thr protein kinase with roles in cell growth and proliferation; CK2, comprised of CKA1, CKA2, CKB1 and CKB2, has many substrates including transcription factors and all RNA polymerase	by-1-41	YOR032C	HMS1	-0.396319	0.001545	-0.0424929	0.747564	No	1	No	No
YOR046C	Cytoplasmic ATP-dependent RNA helicase of the DEAD-box family; involved in mRNA export from the nucleus, remodeling messenger ribonucleoprotein particles (mRNPs), with ATPase activity stimulated by Gle1p, IP6 and Nup159p; involved in translation termination along with Sup45p (eRF1); role in the cellular response to heat stress	by-1-41	YOR032C	HMS1	-0.447121	0.000819778	-0.0134269	0.928554	No	1	No	No
YPL010W	Zeta subunit of the coatomer complex (COPI); COPI coats Golgi-derived transport vesicles; involved in retrograde transport between Golgi and ER	by-1-41	YOR032C	HMS1	-0.359815	0.00351495	0.259863	0.0877108	No	1	No	No
YPL210C	Core component of the signal recognition particle (SRP); the SRP is a ribonucleoprotein (RNP) complex that functions in targeting nascent secretory proteins to the endoplasmic reticulum (ER) membrane	by-1-41	YOR032C	HMS1	-0.412989	0.00681996	-0.0292701	0.8345	No	1	No	No
YER122C	ADP-ribosylation factor GTPase activating protein (ARF GAP); involved in ER-Golgi transport; shares functional similarity with Gcs1p	by-1-41	YOR032C	HMS1	-0.363505	0.00762476	-0.139364	0.260241	No	21	No	No
YJL013C	Subunit of spindle-assembly checkpoint complex; involved in delaying anaphase onset in cells with defects in mitotic spindle assembly; pseudosubstrate inhibitor of APC(Cdc20), the anaphase promoting complex involved in securin (Pds1p) turnover; MAD3 has a paralog, BUB1, that arose from the whole genome duplication	by-1-41	YOR032C	HMS1	-0.497764	0.00960081	-0.0722403	0.53598	No	21	No	No
YLR314C	Component of the septin ring that is required for cytokinesis; septins are GTP-binding proteins that assemble with other septins into rod-like complexes that can associate with other rods to form filament polymers; septin rings at the mother-bud neck act as scaffolds for recruiting factors needed for cell division and as barriers to prevent diffusion of specific proteins between mother and daught…	by-1-41	YOR032C	HMS1	-0.328635	0.000886608	0.0096619	0.953657	No	21	No	No
YOR073W	Component of the spindle checkpoint; involved in sensing lack of tension on mitotic chromosomes; protects centromeric Rec8p at meiosis I; required for accurate chromosomal segregation at meiosis II and for mitotic chromosome stability; recruits condensin to the pericentric region of chromosomes during meiosis; dissociates from pericentromeres when sister kinetochores are under tension	by-1-41	YOR032C	HMS1	-0.8727	0.00241747	-0.0590683	0.551154	No	36	No	No
YOR354C	Multicopy suppressor of HER2 involved in mitochondrial translation; mutant is defective in directing meiotic recombination events to homologous chromatids	by-1-41	YOR032C	HMS1	-0.572507	0.00447911	-0.0654911	0.544767	No	51	No	No
YAL043C	Subunit of holo-CPF; holo-CPF is a multiprotein complex and functional homolog of mammalian CPSF, required for the cleavage and polyadenylation of mRNA and snoRNA 3' ends; involved in pre-tRNA processing; binds to the phosphorylated CTD of RNAPII	by-1-41	YOR032C	HMS1	0.384365	0.00771136	-0.234945	0.0982082	No	6	No	No
YDL020C	Transcription factor that stimulates expression of proteasome genes; Rpn4p levels are in turn regulated by the 26S proteasome in a negative feedback control mechanism; RPN4 is transcriptionally regulated by various stress responses; relative distribution to the nucleus increases upon DNA replication stress	by-1-41	YOR032C	HMS1	0.771467	0.00405346	-0.142115	0.287677	No	6	No	No
YDL123W	Protein of unknown function; localized to the vacuolar outer membrane; predicted to be palmitoylated	by-1-41	YOR032C	HMS1	0.709267	0.000477118	0.0185347	0.890518	No	6	No	No
YDL129W	Protein of unknown function; green fluorescent protein (GFP)-fusion protein localizes to the cytoplasm and the nucleus; YDL129W is not an essential gene; relative distribution to the nucleus increases upon DNA replication stress	by-1-41	YOR032C	HMS1	0.605233	0.00246269	0.0172677	0.904143	No	6	No	No
YDL224C	Putative RNA binding protein; regulates the cell size requirement for passage through Start and commitment to cell division; WHI4 has a paralog, WHI3, that arose from the whole genome duplication	by-1-41	YOR032C	HMS1	0.362866	0.00837233	-0.154326	0.266292	No	10	No	No
YDR173C	Inositol polyphosphate multikinase (IPMK); sequentially phosphorylates Ins(1,4,5)P3 to form Ins(1,3,4,5,6)P5; also has diphosphoinositol polyphosphate synthase activity; regulates arginine-, phosphate-, and nitrogen-responsive genes	by-1-41	YOR032C	HMS1	0.705453	0.00771136	0.04687	0.661355	No	6	No	No
YDR490C	Serine/threonine protein kinase; involved in sphingolipid-mediated signaling pathway that controls endocytosis; activates Ypk1p and Ykr2p, components of signaling cascade required for maintenance of cell wall integrity; contains a PH-like domain; redundant with Pkh2p; PKH1 has a paralog, PKH2, that arose from the whole genome duplication	by-1-41	YOR032C	HMS1	0.499143	0.00766832	-0.00773812	0.963113	No	6	No	No
YER003C	Mannose-6-phosphate isomerase; catalyzes the interconversion of fructose-6-P and mannose-6-P; required for early steps in protein mannosylation	by-1-41	YOR032C	HMS1	-0.377392	0.00639463	-0.0601109	0.624932	No	6	No	No
YHL016C	Plasma membrane transporter for both urea and polyamines; expression is highly sensitive to nitrogen catabolite repression and induced by allophanate, the last intermediate of the allantoin degradative pathway	by-1-41	YOR032C	HMS1	0.695885	0.00640601	0.0515568	0.53598	No	6	No	No
YHR131C	Putative protein of unknown function; GFP-fusion protein localizes to the cytoplasm; overexpression causes cell cycle delay or arrest; contains a PH domain and binds phosphatidylinositols and other lipids in a large-scale study; YHR131C has a paralog, YNL144C, that arose from the whole genome duplication	by-1-41	YOR032C	HMS1	0.567415	0.00350593	0.0187685	0.890518	No	10	No	No
YJR059W	Serine/threonine protein kinase; involved in regulation of ion transport across plasma membrane; carboxyl terminus is essential for glucose-dependent Pma1p activation via phosphorylation of Pma1p-Ser899; enhances spermine uptake; PTK2 has a paralog, PTK1, that arose from the whole genome duplication	by-1-41	YOR032C	HMS1	0.826824	0.00640601	-0.0757881	0.47878	No	6	No	No
YKR039W	General amino acid permease; Gap1p senses the presence of amino acid substrates to regulate localization to the plasma membrane when needed; essential for invasive growth	by-1-41	YOR032C	HMS1	0.527156	0.00938406	0.371002	0.152119	No	6	No	No
YKR050W	Component of the Trk1p-Trk2p potassium transport system; contributes to K(+) supply and maintenance of plasma-membrane potential; TRK2 has a paralog, TRK1, that arose from the whole genome duplication	by-1-41	YOR032C	HMS1	0.469875	0.00331816	-0.00395483	0.981052	No	6	No	No
YKR096W	hEST1A/B (SMG5/6)-like protein; contributes to environment-sensing adaptive gene expression responses; Esl2p and Esl1p contain a 14-3-3-like domain and a putative PilT N-terminus ribonuclease domain; interacts with Pex14p; may interact with ribosomes, based on co-purification experiments; green fluorescent protein (GFP)-fusion protein localizes to the nucleus and cytoplasm; ESL2 has a paralog, ES…	by-1-41	YOR032C	HMS1	0.508587	0.00501294	-0.00801669	0.962263	No	10	No	No
YOL087C	Ubiquitin-binding protein of unknown function; contains one WD40 repeat in a beta-propeller fold; green fluorescent protein (GFP)-fusion protein localizes to the cytoplasm; homolog of human WDR48/UAF1, which is involved in regulating the Fanconi anemia pathway; deletion mutant is sensitive to various chemicals including phenanthroline, sanguinarine, and nordihydroguaiaretic acid	by-1-41	YOR032C	HMS1	0.49139	0.00473834	-0.020574	0.878021	No	10	No	No
YOL097C	Cytoplasmic tryptophanyl-tRNA synthetase; aminoacylates tryptophanyl-tRNA; human homolog WARS can complement yeast null mutant	by-1-41	YOR032C	HMS1	-0.353276	0.00376641	0.0236101	0.877471	No	6	No	No
YOR246C	Protein proposed to be involved in vacuolar functions; mutant shows defect in CPY processing and defects in vacuolar morphology; has similarity to oxidoreductases, found in lipid particles; required for replication of Brome mosaic virus in S. cerevisiae, a model system for studying replication of positive-strand RNA viruses in their natural hosts	by-1-41	YOR032C	HMS1	0.390881	0.00369317	0.0609106	0.624723	No	6	No	No
YPL221W	Flavin adenine dinucleotide transporter; required for uptake of FAD into endoplasmic reticulum; involved in cell wall maintenance; FLC1 has a paralog, FLC3, that arose from the whole genome duplication	by-1-41	YOR032C	HMS1	0.47152	0.00435635	0.0342921	0.766132	No	10	No	No
YAL041W	Guanine nucleotide exchange factor (GEF) for Cdc42p; required for polarity establishment and maintenance, and mutants have morphological defects in bud formation and shmooing; relocalizes from nucleus to cytoplasm upon DNA replication stress; thermosensitivity of the cdc24-4 mutant in the presence of sorbitol is functionally complemented by human CDC42	by-1-41	YOR032C	HMS1	0.402384	0.00207232	-0.0245096	0.861988	No	8	No	No
YAL056W	Multistep regulator of cAMP-PKA signaling; inhibits PKA downstream of Gpa2p and Cyr1p, thereby increasing cAMP dependency; inhibits Ras activity through direct interactions with Ira1p/2p; regulated by G-alpha protein Gpa2p; GPB2 has a paralog, GPB1, that arose from the whole genome duplication	by-1-41	YOR032C	HMS1	0.585378	0.000123446	-0.0534188	0.61698	No	8	No	No
YDR427W	Non-ATPase regulatory subunit of the 26S proteasome; similar to putative proteasomal subunits in other species; null mutant is temperature sensitive and exhibits cell cycle and proteasome assembly defects; protein abundance increases in response to DNA replication stress; relocalizes to the cytosol in response to hypoxia	by-1-41	YOR032C	HMS1	-0.416563	0.00467256	0.0113663	0.938462	No	23	No	No
YHR073W	Member of an oxysterol-binding protein family; this family has seven members in S. cerevisiae; family members have overlapping, redundant functions in sterol metabolism and collectively perform a function essential for viability; contains FFAT motif; interacts with ER anchor Scs2p at patches at the plasma membrane; regulated by sterol binding	by-1-41	YOR032C	HMS1	0.420474	0.00206022	-0.12546	0.239013	No	8	No	No
YKL184W	Ornithine decarboxylase; catalyzes the first step in polyamine biosynthesis; degraded in a proteasome-dependent manner in the presence of excess polyamines; deletion decreases lifespan, and increases necrotic cell death and ROS generation	by-1-41	YOR032C	HMS1	0.382656	0.00640601	0.0397936	0.766453	No	8	No	No
YKR093W	Integral membrane peptide transporter; mediates transport of di- and tri-peptides; conserved protein that contains 12 transmembrane domains; PTR2 expression is regulated by the N-end rule pathway via repression by Cup9p	by-1-41	YOR032C	HMS1	0.801872	0.000929094	0.0848909	0.393602	No	8	No	No
YOR011W	Plasma membrane sterol transporter of the ATP-binding cassette family; required, along with Pdr11p, for uptake of exogenous sterols and their incorporation into the plasma membrane; activity is stimulated by phosphatidylserine; sterol uptake is required for anaerobic growth because sterol biosynthesis requires oxygen; AUS1 has a paralog, PDR11, that arose from the whole genome duplication	by-1-41	YOR032C	HMS1	0.697742	0.000886608	0.0620378	0.464477	No	8	No	No
YOR363C	Autoregulatory, oleate-activated transcription factor; subunit of a heterodimeric complex with Oaf1p, which binds to oleate-response elements (ORE) in the promoter of genes involved in beta-oxidation of fatty acids, peroxisome organization and biogenesis, activating transcription in the presence of oleate; PIP2 has a paralog, OAF1, that arose from the whole genome duplication	by-1-41	YOR032C	HMS1	0.409406	0.00376641	-0.00564934	0.971776	No	8	No	No
YPR095C	Guanine nucleotide exchange factor (GEF) for Arf proteins; promotes activation of Arl1p, which recruits Imh1p to the Golgi; involved in vesicular transport; member of the Sec7-domain family; contains a PH domain	by-1-41	YOR032C	HMS1	0.476812	0.00364805	-0.0130669	0.924573	No	8	No	No
YNL222W	Phosphatase and transcription/RNA-processing factor; associates with TFIIB and cleavage/polyadenylation factor Pta1p; exhibits phosphatase activity on serine-5 and serine-7 of the RNA polymerase II C-terminal domain; affects start site selection and transcriptional read through in vivo	by-1-41	YOR032C	HMS1	-0.818094	0.00714994	0.0598477	0.535564	No	20	No	No
YGL157W	NADPH-dependent aldehyde reductase; utilizes aromatic and alophatic aldehyde substrates; member of the short-chain dehydrogenase/reductase superfamily	by-1-41	YOR032C	HMS1	-0.547195	0.00026159	0.0116068	0.937436	No	16	No	No
YNL014W	Translational elongation factor EF-3; member of the ABC superfamily; stimulates EF-1 alpha-dependent binding of aminoacyl-tRNA by the ribosome; normally expressed in zinc deficient cells; HEF3 has a paralog, YEF3, that arose from the whole genome duplication	by-1-41	YOR032C	HMS1	0.886154	0.00655463	0.0556203	0.463353	No	16	No	No
YGR234W	Nitric oxide oxidoreductase; flavohemoglobin that plays role in oxidative and nitrosative stress responses; protects against nitration of cellular targets and against cell growth inhibition under aerobic or anaerobic conditions; yeast flavohemoglobin Yhb1p and human homolog neuroglobin NGB protect cells against alpha-synuclein cytotoxicity and aggregate formation; protein increases in abundance, …	by-1-41	YOR032C	HMS1	0.756972	0.00842899	-0.000696904	0.995096	No	12	No	No
YOL143C	Lumazine synthase (DMRL synthase); catalyzes synthesis of immediate precursor to riboflavin; DMRL synthase stands for 6,7-dimethyl-8-ribityllumazine synthase	by-1-41	YOR032C	HMS1	-1.78345	2.87e-39	-1.37722	1.77e-35	Yes	19	No	No
YAL053W	Putative calcium channel involved in calcium release under hypotonic stress; required for uptake of FAD into endoplasmic reticulum; involved in cell wall maintenance; FLC2 has a paralog, YOR365C, that arose from the whole genome duplication	by-1-41	YOR032C	HMS1	0.919184	0.000534092	-0.00572298	0.965265	No	19	No	No
YDR293C	Translational repressor with a role in polar growth and wall integrity; regulated by Cbk1p phosphorylation to effect bud-specific translational control and localization of specific mRNAs; interacts with TOR pathway components; contains a functional N-terminal nuclear localization sequence and nucleocytoplasmic shuttling appears to be critical to Ssd1p function	by-1-41	YOR032C	HMS1	0.703225	0.00743829	-0.0768995	0.487281	No	19	No	No
YER030W	Histone chaperone for Htz1p/H2A-H2B dimer; required for the stabilization of the Chz1p-Htz1-H2B complex; has overlapping function with Nap1p; null mutant displays weak sensitivity to MMS and benomyl; contains a highly conserved CHZ motif; protein abundance increases in response to DNA replication stress	by-1-41	YOR032C	HMS1	-0.518997	0.00129462	-0.228273	0.0953911	No	19	No	No
YER144C	Putative ubiquitin-specific protease; concentrates at the bud neck; UBP5 has a paralog, DOA4, that arose from the whole genome duplication	by-1-41	YOR032C	HMS1	0.626747	0.000534092	0.00719899	0.964866	No	19	No	No
YIL108W	Putative metalloendopeptidase; forms cytoplasmic foci upon DNA replication stress	by-1-41	YOR032C	HMS1	0.669278	0.000534092	-0.00100902	0.994563	No	19	No	No
YLR099C	Lysophosphatidic acid acyltransferase; responsible for enhanced phospholipid synthesis during organic solvent stress; null displays increased sensitivity to Calcofluor white; highly expressed during organic solvent stress; ICT1 has a paralog, ECM18, that arose from the whole genome duplication; human ABHD5 can complement ict1 null mutant	by-1-41	YOR032C	HMS1	0.896413	0.000332262	0.00894283	0.953657	No	19	No	No
YLR120C	Aspartic protease; hyperglycosylated member of the yapsin family of proteases, attached to the plasma membrane via a glycosylphosphatidylinositol (GPI) anchor; involved in nutrient limitation-induced cleavage of the extracellular inhibitory domain of signaling mucin Msb2p, resulting in activation of the filamentous growth MAPK pathway; involved with other yapsins in the cell wall integrity respon…	by-1-41	YOR032C	HMS1	1.02359	0.00553089	0.0140014	0.875006	No	19	No	No
YLR332W	O-glycosylated plasma membrane protein; acts as a sensor for cell wall integrity signaling and activates the pathway; interacts with Rom2p, a guanine nucleotide exchange factor for Rho1p, and with cell integrity pathway protein Zeo1p; MID2 has a paralog, MTL1, that arose from the whole genome duplication	by-1-41	YOR032C	HMS1	0.477415	0.00818142	-0.0252158	0.8552	No	19	No	No
YLR389C	Metalloprotease; involved in N-terminal processing of pro-a-factor to mature form; expressed in both haploids and diploids; one of two yeast homologs of human insulin-degrading enzyme (hIDE); homolog Axl1p is also involved in processing of pro-a-factor	by-1-41	YOR032C	HMS1	0.456736	0.00490885	-0.107703	0.355859	No	19	No	No
YMR266W	Membrane protein of unknown function; overexpression suppresses NaCl sensitivity of sro7 mutant cells by restoring sodium pump (Ena1p) localization to the plasma membrane	by-1-41	YOR032C	HMS1	0.612615	0.000332262	0.274037	0.120435	No	19	No	No
YNL278W	Part of the CCR4-NOT transcriptional regulatory complex; involved in controlling mRNA initiation, elongation, and degradation; contains a PH-like domain; CAF120 has a paralog, SKG3, that arose from the whole genome duplication	by-1-41	YOR032C	HMS1	1.0894	0.00187523	-0.0161398	0.878237	No	19	No	No
YNR075C-A	Protein of unknown function; identified by gene-trapping, microarray-based expression analysis, and genome-wide homology searching	by-1-41	YOR032C	HMS1	1.1512	0.0052693	0.0116138	NA	No	19	No	No
YOR219C	Dipeptidyl aminopeptidase; Golgi integral membrane protein that cleaves on the carboxyl side of repeating -X-Ala- sequences, required for maturation of alpha factor, transcription is induced by a-factor	by-1-41	YOR032C	HMS1	0.625101	0.00771136	-0.0013786	0.993525	No	19	No	No
YOR299W	Member of the ChAPs family (Chs5p-Arf1p-binding proteins); members include Bch1p, Bch2p, Bud7p, and Chs6p; ChAPs family proteins form the exomer complex with Chs5p to mediate export of specific cargo proteins, including Chs3p, from the Golgi to the plasma membrane; BUD7 has a paralog, BCH1, that arose from the whole genome duplication	by-1-41	YOR032C	HMS1	0.635219	0.00026159	0.012577	0.933508	No	19	No	No
YPL089C	MADS-box transcription factor; component of the protein kinase C-mediated MAP kinase pathway involved in the maintenance of cell integrity; phosphorylated and activated by the MAP-kinase Slt2p; RLM1 has a paralog, SMP1, that arose from the whole genome duplication	by-1-41	YOR032C	HMS1	0.474706	0.00840508	-0.0622775	0.604005	No	19	No	No
YBL103C	bHLH/Zip transcription factor for retrograde (RTG) and TOR pathways; forms a complex with another bHLH/Zip protein, Rtg1p, to activate the pathways; target of Hog1p	by-1-41	YOR032C	HMS1	0.586766	0.00413277	-0.00828742	0.959152	No	27	No	No
YBR145W	Alcohol dehydrogenase isoenzyme V; involved in ethanol production; ADH5 has a paralog, ADH1, that arose from the whole genome duplication	by-1-41	YOR032C	HMS1	1.32316	0.00771136	0.0406943	0.553648	No	27	No	No
YDR322W	Mitochondrial ribosomal protein of the large subunit	by-1-41	YOR032C	HMS1	-0.750576	0.000265164	-0.225003	0.166179	No	47	No	No
YER073W	Mitochondrial aldehyde dehydrogenase; involved in regulation or biosynthesis of electron transport chain components and acetate formation; activated by K+; utilizes NADP+ as the preferred coenzyme; constitutively expressed	by-1-41	YOR032C	HMS1	0.676617	0.00963675	0.0854386	0.217817	No	27	No	No
YGR161C	Putative component of the protein phosphatase type 2A complex	by-1-41	YOR032C	HMS1	1.12976	0.00501294	0.0349802	0.672243	No	47	No	No
YKL128C	Putative phosphomutase; contains a region homologous to the active site of phosphomutases; overexpression suppresses the histidine auxotrophy of an ade3 ade16 ade17 triple mutant and the temperature sensitivity of a tps2 mutant	by-1-41	YOR032C	HMS1	0.522991	0.0030101	0.172228	0.199336	No	47	No	No
YNL104C	Alpha-isopropylmalate synthase (2-isopropylmalate synthase); the main isozyme responsible for the first step in the leucine biosynthesis pathway; LEU4 has a paralog, LEU9, that arose from the whole genome duplication	by-1-41	YOR032C	HMS1	0.893943	0.00840508	0.095817	0.292156	No	27	No	No
YOL119C	Protein with similarity to mammalian monocarboxylate permeases; monocarboxylate permeases are involved in transport of monocarboxylic acids across the plasma membrane but mutant is not deficient in monocarboxylate transport	by-1-41	YOR032C	HMS1	0.71948	0.00840508	-0.00921411	0.944924	No	27	No	No
YOR303W	Small subunit of carbamoyl phosphate synthetase; carbamoyl phosphate synthetase catalyzes a step in the synthesis of citrulline, an arginine precursor; translationally regulated by an attenuator peptide encoded by YOR302W within the CPA1 mRNA 5'-leader	by-1-41	YOR032C	HMS1	0.596374	0.00724171	-0.0128593	0.924738	No	27	No	No
YDL040C	Subunit of protein N-terminal acetyltransferase NatA; NatA comprised of Nat1p, Ard1p, and Nat5p; N-terminally acetylates many proteins to influence multiple processes such as cell cycle progression, heat-shock resistance, mating, sporulation, telomeric silencing and early stages of mitophagy; orthologous to human NAA15; expression of both human NAA10 and NAA15 functionally complements ard1 nat1 d…	by-1-41	YOR032C	HMS1	-0.327255	0.00840508	-0.0256341	0.862506	No	42	No	No
YHR047C	Arginine/alanine amino peptidase; overproduction stimulates glycogen accumulation; AAP1 has a paralog, APE2, that arose from the whole genome duplication	by-1-41	YOR032C	HMS1	0.45127	0.00153163	0.218127	0.0743733	No	42	No	No
YBL010C	Putative protein of unknown function; green fluorescent protein (GFP)-fusion protein colocalizes with clathrin-coated vesicles	by-1-41	YOR032C	HMS1	-0.808901	0.00955995	-0.178121	0.225279	No	28	No	No
YDR117C	Protein of unknown function that associates with ribosomes; has a putative RNA binding domain; in mammals the corresponding protein, eIF2D, has been shown to possess translation initiation factor activity	by-1-41	YOR032C	HMS1	-0.483038	0.001545	0.0120026	0.937436	No	57	No	No
YGR199W	Protein O-mannosyltransferase; transfers mannose from dolichyl phosphate-D-mannose to protein serine/threonine residues of secretory proteins; reaction is essential for cell wall rigidity; member of a family of mannosyltransferases	by-1-41	YOR032C	HMS1	-0.405521	0.00875202	-0.123153	0.34209	No	28	No	No
YMR076C	Cohesion maintenance factor; involved in sister chromatid condensation and cohesion; colocalizes with cohesin on chromosomes; performs its cohesin maintenance function in pre-anaphase cells by protecting the integrity of the cohesion complex; also required during meiosis; relocalizes to the cytosol in response to hypoxia	by-1-41	YOR032C	HMS1	-1.03378	0.00026159	-0.108967	0.351775	No	28	No	No
YOR074C	Thymidylate synthase; required for de novo biosynthesis of pyrimidine deoxyribonucleotides; expression is induced at G1/S; human homolog TYMSOS can complement yeast cdc21 temperature-sensitive mutant at restrictive temperature	by-1-41	YOR032C	HMS1	-0.866102	0.00771136	-0.0464733	0.61968	No	28	No	No
YPR018W	Largest subunit (p90) of the Chromatin Assembly Complex (CAF-1); chromatin assembly by CAF-1 is important for multiple processes including silencing at telomeres, mating type loci, and rDNA; maintenance of kinetochore structure; deactivation of the DNA damage checkpoint after DNA repair; chromatin dynamics during transcription; and repression of divergent noncoding transcription	by-1-41	YOR032C	HMS1	-0.668537	0.00771136	-0.0629926	0.548943	No	28	No	No
YBR093C	Repressible acid phosphatase; 1 of 3 repressible acid phosphatases that also mediates extracellular nucleotide-derived phosphate hydrolysis; secretory pathway derived cell surface glycoprotein; induced by phosphate starvation and coordinately regulated by PHO4 and PHO2	by-1-41	YOR032C	HMS1	1.86125	0.00832279	-0.0305521	0.714459	No	37	Yes	No
YBR296C	Plasma membrane Na+/Pi cotransporter; active in early growth phase; similar to phosphate transporters of Neurospora crassa; transcription regulated by inorganic phosphate concentrations and Pho4p; mutations in related human transporter genes hPit1 and hPit2 are associated with hyperphosphatemia-induced calcification of vascular tissue and familial idiopathic basal ganglia calcification	by-1-41	YOR032C	HMS1	4.31383	4.41e-07	0.0206287	0.457941	No	37	No	No
YDR281C	Protein of unknown function; expression is regulated by phosphate levels	by-1-41	YOR032C	HMS1	1.76068	0.000413112	0.0189506	0.771759	No	37	No	No
YDR481C	Repressible vacuolar alkaline phosphatase; regulated by levels of Pi and by Pho4p, Pho9p, Pho80p, Pho81p and Pho85p; dephosphorylates phosphotyrosyl peptides; contributes to NAD+ metabolism by producing nicotinamide riboside from NMN	by-1-41	YOR032C	HMS1	1.14472	0.000454348	0.00262571	0.990723	No	37	No	No
YER072W	Regulatory subunit of the vacuolar transporter chaperone (VTC) complex; VTC complex is involved in membrane trafficking, vacuolar polyphosphate accumulation, microautophagy and non-autophagic vacuolar fusion; also has mRNA binding activity; protein abundance increases in response to DNA replication stress	by-1-41	YOR032C	HMS1	0.868757	0.001545	0.249696	0.120435	No	37	Yes	No
YFL004W	Regulatory subunit of the vacuolar transporter chaperone (VTC) complex; involved in membrane trafficking, vacuolar polyphosphate accumulation, microautophagy and non-autophagic vacuolar fusion; VTC2 has a paralog, VTC3, that arose from the whole genome duplication	by-1-41	YOR032C	HMS1	0.635296	0.00266951	0.0275125	0.849731	No	37	Yes	No
YGL224C	Pyrimidine nucleotidase; responsible for production of nicotinamide riboside and nicotinic acid riboside; overexpression suppresses the 6-AU sensitivity of transcription elongation factor S-II, as well as resistance to other pyrimidine derivatives; SDT1 has a paralog, PHM8, that arose from the whole genome duplication	by-1-41	YOR032C	HMS1	0.618586	0.00771136	-0.011293	0.928687	No	37	No	No
YGR233C	Cyclin-dependent kinase (CDK) inhibitor; regulates Pho80p-Pho85p and Pcl7p-Pho85p cyclin-CDK complexes in response to phosphate levels; inhibitory activity for Pho80p-Pho85p requires myo-D-inositol heptakisphosphate (IP7) generated by Vip1p; relative distribution to the nucleus increases upon DNA replication stress	by-1-41	YOR032C	HMS1	0.959743	0.00156006	0.0294224	0.825115	No	37	No	No
YHR136C	Protein with similarity to cyclin-dependent kinase inhibitors; downregulates low-affinity phosphate transport during phosphate limitation by targeting Pho87p to the vacuole; upstream region harbors putative hypoxia response element (HRE) cluster; overproduction suppresses a plc1 null mutation; promoter shows an increase in Snf2p occupancy after heat shock; GFP-fusion protein localizes to the cyto…	by-1-41	YOR032C	HMS1	3.5351	9.69e-06	0.0168918	0.636069	No	37	No	No
YHR215W	One of three repressible acid phosphatases; glycoprotein that is transported to the cell surface by the secretory pathway; pregulated by phosphate starvation; PHO12 has a paralog, PHO11, that arose from a segmental duplication	by-1-41	YOR032C	HMS1	2.81049	0.000534092	0.0209185	0.833257	No	37	No	No
YKL198C	Putative serine/threonine protein kinase; regulates spermine uptake; involved in polyamine transport; possible mitochondrial protein; PTK1 has a paralog, PTK2, that arose from the whole genome duplication	by-1-41	YOR032C	HMS1	1.10389	0.00145659	-0.325446	0.0792877	No	37	No	No
YML123C	High-affinity inorganic phosphate (Pi) transporter; also low-affinity manganese transporter; regulated by Pho4p and Spt7p; mutation confers resistance to arsenate; exit from the ER during maturation requires Pho86p; cells overexpressing Pho84p accumulate heavy metals but do not develop symptoms of metal toxicity	by-1-41	YOR032C	HMS1	2.89495	8.51e-06	0.00280988	0.986477	No	37	Yes	No
YOL130W	Plasma membrane Mg(2+) transporter; expression and turnover are regulated by Mg(2+) concentration; overexpression confers increased tolerance to Al(3+) and Ga(3+) ions; magnesium transport defect of the null mutant is functionally complemented by either of the human genes MAGT1 and TUSC3 that are not orthologous to ALR1	by-1-41	YOR032C	HMS1	0.68242	0.000456242	0.110038	0.396446	No	37	No	No
YPL018W	Outer kinetochore protein, needed for accurate chromosome segregation; component of kinetochore sub-complex COMA (Ctf19p, Okp1p, Mcm21p, Ame1p) that functions as platform for kinetochore assembly; required for spindle assembly checkpoint; minimizes potentially deleterious centromere-proximal crossovers by preventing meiotic DNA break formation proximal to centromere; homolog of human centromere c…	by-1-41	YOR032C	HMS1	0.952269	0.00447911	-0.0456961	0.636426	No	37	No	No
YPL019C	Regulatory subunit of the vacuolar transporter chaperone (VTC) complex; involved in membrane trafficking, vacuolar polyphosphate accumulation, microautophagy and non-autophagic vacuolar fusion; VTC3 has a paralog, VTC2, that arose from the whole genome duplication	by-1-41	YOR032C	HMS1	1.81007	0.000173121	0.00759207	0.961199	No	37	Yes	No
YBR067C	Major cell wall mannoprotein with possible lipase activity; transcription is induced by heat- and cold-shock; member of the Srp1p/Tip1p family of serine-alanine-rich proteins	by-1-41	YOR032C	HMS1	0.900557	0.00780966	0.0419932	0.632292	No	39	No	No
YER081W	3-phosphoglycerate dehydrogenase and alpha-ketoglutarate reductase; 3PG dehydrogenase that catalyzes the first step in serine and glycine biosynthesis; also functions as an alpha-ketoglutarate reductase, converting alpha-ketoglutarate to D-2-hydroxyglutarate (D-2HG); localizes to the cytoplasm; SER3 has a paralog, SER33, that arose from the whole genome duplication	by-1-41	YOR032C	HMS1	0.657105	0.00971586	0.134992	0.229224	No	39	No	No
YGL039W	Aldehyde reductase; reduces aliphatic aldehyde substrates using NADH as cofactor; shown to reduce carbonyl compounds to chiral alcohols	by-1-41	YOR032C	HMS1	0.644284	0.00366985	0.27033	0.109033	No	39	No	No
YGR146C	Protein of unknown function; mitochondrial-dependent role in the extension of chronological lifespan; overexpression increases oxygen consumption and respiratory activity while deletion results in reduced oxygen consumption under conditions of caloric restriction; induced by iron homeostasis transcription factor Aft2p; multicopy suppressor of temperature sensitive hsf1 mutant; induced by treatmen…	by-1-41	YOR032C	HMS1	1.12135	0.00026159	0.0540831	0.59377	No	39	No	No
YGR197C	Protein involved in resistance to nitrosoguanidine and 6-azauracil; expression is regulated by transcription factors involved in multidrug resistance; SNG1 has a paralog, YJR015W, that arose from the whole genome duplication	by-1-41	YOR032C	HMS1	0.681313	0.0030101	-0.0742848	0.520278	No	39	No	No
YER166W	Aminophospholipid translocase (flippase); type 4 P-type ATPase; involved in phospholipid translocation, contributing to endocytosis, protein transport, and cellular polarization; localizes primarily to the plasma membrane; localizes to the shmoo tip where it has a redundant role in the cellular response to mating pheromone; DNF1 has a paralog, DNF2, that arose from the whole genome duplication	by-1-41	YOR032C	HMS1	-0.360873	0.00952617	-0.0877959	0.486208	No	43	No	No
YHL027W	Cys2His2 zinc-finger transcriptional repressor; involved in alkaline responsive gene repression as part of adaptation to alkaline conditions; involved in cell wall assembly; required for alkaline pH-stimulated haploid invasive growth and sporulation; activated by alkaline-dependent proteolytic processing which results in removal of the C-terminal tail; similar to A. nidulans PacC	by-1-41	YOR032C	HMS1	0.503277	0.00681996	-0.0636483	0.595461	No	54	No	No
YLL052C	Water channel that mediates water transport across cell membranes; only expressed in proliferating cells; controlled by osmotic signals; may be involved in freeze tolerance; disrupted by a stop codon in many S. cerevisiae strains	by-1-41	YOR032C	HMS1	1.70805	0.000159218	0.010233	0.888136	No	54	No	No
YLL053C	Putative protein; in the Sigma 1278B strain background YLL053C is contiguous with AQY2 which encodes an aquaporin	by-1-41	YOR032C	HMS1	1.30813	0.00824915	-0.00101107	0.992892	No	54	No	No
YPR062W	Cytosine deaminase; zinc metalloenzyme that catalyzes the hydrolytic deamination of cytosine to uracil; of biomedical interest because it also catalyzes the deamination of 5-fluorocytosine (5FC) to form anticancer drug 5-fluorouracil (5FU)	by-1-41	YOR032C	HMS1	0.370349	0.000173121	0.0691205	0.554173	No	54	No	No
YLR122C	Putative protein of unknown function; conserved among S. cerevisiae strains; partially overlaps dubious ORF YLR123C	by-1-41	YOR032C	HMS1	1.14122	0.00778264	0.00200123	NA	No	58	No	No
YAL014C	Endosomal SNARE related to mammalian syntaxin 8	by-3-7	YPL133C	RDS2	0.412135	0.00519741	0.0104776	0.943747	No	0	No	No
YBR054W	Protein with a putative role in response to acid stress; null mutant is sensitive to acetic acid; transcription is regulated by Haa1p and induced in the presence of acetic acid; protein observed in plasma membrane foci in the presence of acetic acid; the authentic, non-tagged protein is detected in a phosphorylated state in highly purified mitochondria in high-throughput studies	by-3-7	YPL133C	RDS2	-1.5574	0.00383239	-0.00455639	0.856904	No	0	No	No
YBR085W	Mitochondrial inner membrane ADP/ATP translocator; exchanges cytosolic ADP for mitochondrially synthesized ATP; expressed under anaerobic conditions; similar to Aac1p; has roles in maintenance of viability and in respiration; AAC3 has a paralog, PET9, that arose from the whole genome duplication	by-3-7	YPL133C	RDS2	0.722133	0.004451	-4.92e-05	0.999722	No	0	No	No
YCR020C-A	Non-catalytic subunit of N-terminal acetyltransferase of the NatC type; required for replication of dsRNA virus; member of the Sm protein family	by-3-7	YPL133C	RDS2	0.798393	0.00183861	0.00684777	0.946269	No	0	No	No
YDR130C	Spindle pole body-related intermediate filament protein; forms cell cycle-specific filaments between spindle pole bodies in dividing cells; localizes to poles and microtubules of spindle during anaphase and contributes to spindle stability; involved in Glc7p localization and regulation; relative distribution to the nucleus increases upon DNA replication stress	by-3-7	YPL133C	RDS2	-0.639673	0.00346942	-0.00692195	0.965668	No	0	Yes	No
YDR213W	Sterol regulatory element binding protein; induces sterol biosynthetic genes, upon sterol depletion; acts as a sterol sensor, binding ergosterol in sterol rich conditions; relocates from intracellular membranes to perinuclear foci upon sterol depletion; redundant activator of filamentation with ECM22, up-regulating the expression of filamentous growth genes; contains a Zn[2]-Cys[6] binuclear clus…	by-3-7	YPL133C	RDS2	0.941413	0.00122181	0.0104038	0.856904	No	0	No	No
YEL014C	Putative protein of unknown function; conserved among S. cerevisiae strains	by-3-7	YPL133C	RDS2	-0.983367	0.00332909	0.00230071	0.997278	No	0	No	No
YER044C-A	Meiosis-specific protein involved in forming DSBs; involved in double-strand break (DSBs) formation during meiotic recombination; required for chromosome synapsis and production of viable spores	by-3-7	YPL133C	RDS2	-1.08709	0.00417457	0.00288985	0.997278	No	0	No	No
YER045C	ATF/CREB family basic leucine zipper (bZIP) transcription factor; binds as a homodimer to the ATF/CREB consensus sequence TGACGTCA; important for carbon source utilization; target genes include GRE2 and COS8; ACA1 has a paralog, CST6, that arose from the whole genome duplication	by-3-7	YPL133C	RDS2	0.571222	0.00756184	-0.00421354	0.997278	No	0	No	No
YGR020C	Subunit F of the V1 peripheral membrane domain of V-ATPase; part of the electrogenic proton pump found throughout the endomembrane system; required for the V1 domain to assemble onto the vacuolar membrane; the V1 peripheral membrane domain of vacuolar H+-ATPase (V-ATPase) has eight subunits	by-3-7	YPL133C	RDS2	-0.360736	0.00234649	-0.0114829	0.976732	No	0	No	No
YHR060W	Protein that is required for vacuolar H+-ATPase (V-ATPase) function; peripheral membrane protein; not an actual component of the V-ATPase complex; functions in the assembly of the V-ATPase; localized to the yeast endoplasmic reticulum (ER)	by-3-7	YPL133C	RDS2	-0.478061	0.00508388	-0.00306213	0.997278	No	0	No	No
YJR047C	Translation elongation factor eIF-5A; previously thought to function in translation initiation; undergoes an essential hypusination modification; expressed under anaerobic conditions; ANB1 has a paralog, HYP2, that arose from the whole genome duplication; human EIF5A complements the inviability of the yeast hyp2 anb1 double null mutant	by-3-7	YPL133C	RDS2	1.2091	0.00237284	0.00186371	0.997278	No	0	No	No
YMR016C	Nuclear protein that negatively regulates pseudohyphal differentiation; plays a regulatory role in the cyclic AMP (cAMP)-dependent protein kinase (PKA) signal transduction pathway; relocalizes to the cytosol in response to hypoxia; SOK2 has a paralog, PHD1, that arose from the whole genome duplication	by-3-7	YPL133C	RDS2	0.504511	0.00965753	0.00860655	0.976569	No	0	No	No
YMR042W	Transcription factor involved in regulating arginine-responsive genes; acts with Arg81p and Arg82p	by-3-7	YPL133C	RDS2	0.536902	0.00624183	0.0348088	0.600042	No	0	No	No
YMR158W	Mitochondrial ribosomal protein of the small subunit	by-3-7	YPL133C	RDS2	-0.552672	0.00711381	-0.00961423	0.942845	No	0	No	No
YOR032C	bHLH protein with similarity to myc-family transcription factors; overexpression confers hyperfilamentous growth and suppresses the pseudohyphal filamentation defect of a diploid mep1 mep2 homozygous null mutant	by-3-7	YPL133C	RDS2	1.12598	0.00312404	0.0192204	0.571811	No	0	No	No
YAL013W	Component of the Rpd3L histone deacetylase complex; required for diauxic shift-induced histone H2B deposition onto rDNA genes; transcriptional modulator involved in regulation of structural phospholipid biosynthesis genes and metabolically unrelated genes, as well as maintenance of telomeres, mating efficiency, and sporulation	by-3-7	YPL133C	RDS2	0.500653	0.00772842	-0.00497719	0.997278	No	7	No	No
YBL093C	Subunit of the RNA polymerase II mediator complex; associates with core polymerase subunits to form the RNA polymerase II holoenzyme	by-3-7	YPL133C	RDS2	0.690449	0.00197639	0.00697603	0.979403	No	13	No	No
YBL098W	Kynurenine 3-monooxygenase; required for the de novo biosynthesis of NAD from tryptophan via kynurenine; expression regulated by Hst1p; putative therapeutic target for Huntington disease	by-3-7	YPL133C	RDS2	-0.984921	0.00177523	-0.00571651	0.980426	No	5	No	No
YBR005W	Protein of the ER membrane involved in cell wall chitin deposition; may function in the endosomal-vacuolar trafficking pathway, helping determine whether plasma membrane proteins are degraded or routed to the plasma membrane; RCR1 has a paralog, RCR2, that arose from the whole genome duplication	by-3-7	YPL133C	RDS2	1.69837	0.000442041	0.00666197	0.857439	No	13	No	No
YBR016W	Tail-anchored plasma membrane protein with a conserved CYSTM module; predicted to be palmitoylated; has similarity to hydrophilins, which are involved in the adaptive response to hyperosmotic conditions; YBR016W has a paralog, YDL012C, that arose from the whole genome duplication	by-3-7	YPL133C	RDS2	0.691549	0.00337911	0.00107702	0.997278	No	13	No	No
YBR056W-A	Protein of unknown function; mRNA identified as translated by ribosome profiling data; partially overlaps dubious ORF YBR056C-B; YBR056W-A has a paralog, YDR034W-B, that arose from the whole genome duplication	by-3-7	YPL133C	RDS2	1.71704	0.00193853	0.0043841	0.857439	No	13	No	No
YBR273C	UBX (ubiquitin regulatory X) domain-containing protein; interacts with Cdc48p; UBX7 has a paralog, UBX6, that arose from the whole genome duplication	by-3-7	YPL133C	RDS2	0.525444	0.00193853	-0.000151837	0.99926	No	5	No	No
YBR284W	Putative metallo-dependent hydrolase superfamily protein; similar to AMP deaminases but lacks key catalytic residues and does not rescue purine nucleotide metabolic defect of quadruple aah1 ade8 amd1 his1 mutant; null mutant exhibits longer telomeres, altered Ty mobility, decreased resistance to rapamycin and wortmannin; induced in response to hydrostatic pressure; not an essential gene; YBR284W …	by-3-7	YPL133C	RDS2	1.06565	0.00959932	-0.000818261	0.997278	No	3	No	No
YBR287W	Protein of unknown function; green fluorescent protein (GFP)-fusion protein localizes to the ER; YBR287W is not an essential gene	by-3-7	YPL133C	RDS2	0.713994	0.00197639	0.00385442	0.997278	No	13	No	No
YBR290W	Heavy metal ion homeostasis protein; facilitates trafficking of Smf1p and Smf2p metal transporters to vacuole where they are degraded; acts as an adaptor protein with Rsp5p in the regulated endocytosis of Smf1p and is itself ubiquitylated by Rsp5p; controls metal ion transport, prevents metal hyperaccumulation, functions in copper detoxification	by-3-7	YPL133C	RDS2	0.543267	0.00140387	0.0147453	0.929693	No	13	No	No
YCR007C	Putative integral membrane protein; member of DUP240 gene family; SWAT-GFP and mCherry fusion proteins localize to the cell periphery and vacuole; YCR007C is not an essential gene	by-3-7	YPL133C	RDS2	1.1409	0.00614147	0.00769905	0.856904	No	5	No	No
YDL024C	Protein of unknown function; involved in invasive and pseudohyphal growth	by-3-7	YPL133C	RDS2	1.18386	0.00588331	0.00290386	0.901145	No	2	No	No
YDL055C	GDP-mannose pyrophosphorylase (mannose-1-phosphate guanyltransferase); synthesizes GDP-mannose from GTP and mannose-1-phosphate in cell wall biosynthesis; required for normal cell wall structure	by-3-7	YPL133C	RDS2	-0.555201	0.00760582	-0.00895047	0.99004	No	5	No	No
YDL072C	Protein of unknown function; YET3 null mutant decreases the level of secreted invertase; homolog of human BAP31 protein; protein abundance increases in response to DNA replication stress	by-3-7	YPL133C	RDS2	0.477227	0.00728547	0.0034192	0.997278	No	3	No	No
YDL173W	Protein of unknown function; hyperphosphorylated upon rapamycin treatment in a Tap42p-dependent manner; green fluorescent protein (GFP)-fusion protein localizes to the cytoplasm; PAR32 is not an essential gene	by-3-7	YPL133C	RDS2	0.93618	0.00432652	-0.00892108	0.976569	No	13	No	No
YDL233W	Regulator of filamentous growth; interacts with FLO11 promoter and regulates FLO11 expression; binds to transcription factors Flo8p and Mss11p; green fluorescent protein (GFP)-fusion protein localizes to the nucleus; YDL233W is not an essential gene	by-3-7	YPL133C	RDS2	0.806868	0.00843841	0.0231045	0.647881	No	13	No	No
YDL234C	GTPase-activating protein for yeast Rab family members; members include Ypt7p (most effective), Ypt1p, Ypt31p, and Ypt32p (in vitro); involved in vesicle mediated protein trafficking; contains a PH-like domain	by-3-7	YPL133C	RDS2	1.42416	0.00388101	0.0095566	0.797354	No	13	No	No
YDR089W	Novel subunit of the vacuolar transporter chaperone complex; vacuolar transmembrane protein that regulates biosynthesis of polyphosphate; deletion reduces and overexpression increases polyP accumulation; SPX domain (Syg1, Pho81, Xpr1)-containing protein involved in phosphate homeostasis; relocalizes from vacuole to cytoplasm upon DNA replication stress	by-3-7	YPL133C	RDS2	-0.914275	0.00104104	0.00526098	0.982804	No	5	No	No
YDR387C	Putative transporter; member of the sugar porter family; non-essential gene; overexpression results in elevated colony sectoring, an indicator of chromosomal instability	by-3-7	YPL133C	RDS2	0.568586	0.00931362	-0.00156065	0.997278	No	4	No	No
YDR482C	Protein involved in RNA splicing by the spliceosome; component of a complex containing Cef1p; interacts genetically with ISY1 and BUD13; may bind RNA; has similarity to S. pombe Cwf21p	by-3-7	YPL133C	RDS2	0.569901	0.00624183	0.0109139	0.924478	No	5	No	No
YEL054C	Ribosomal 60S subunit protein L12A; rpl12a rpl12b double mutant exhibits slow growth and slow translation; homologous to mammalian ribosomal protein L12 and bacterial L11; RPL12A has a paralog, RPL12B, that arose from the whole genome duplication	by-3-7	YPL133C	RDS2	-0.389163	0.00588331	0.000666411	0.998817	No	2	No	No
YEL060C	Vacuolar proteinase B (yscB) with H3 N-terminal endopeptidase activity; serine protease of the subtilisin family; involved in protein degradation in the vacuole and required for full protein degradation during sporulation; activity inhibited by Pbi2p; protein abundance increases in response to DNA replication stress; PRB1 has a paralog, YSP3, that arose from the whole genome duplication	by-3-7	YPL133C	RDS2	1.17257	0.000619394	0.00186164	0.997278	No	13	No	No
YER020W	Nucleotide binding alpha subunit of the heterotrimeric G protein; interacts with the receptor Gpr1p, has signaling role in response to nutrients; required for the recruitment of Ras-GTP at the plasma membrane and in the nucleus	by-3-7	YPL133C	RDS2	1.11201	0.00346942	0.00442447	0.997278	No	13	No	No
YER184C	Transcriptional activator of oleate genes; regulates genes involved in fatty acid utilization; zinc cluster protein; deletion confers sensitivity to Calcufluor white, and prevents growth on glycerol or lactate as sole carbon source	by-3-7	YPL133C	RDS2	1.305	0.00197639	0.00786608	0.856904	No	13	No	No
YER185W	Plasma membrane protein involved in protoprophyrin and heme transport; roles in the uptake of protoprophyrin IX and the efflux of heme; expression is induced under both low-heme and low-oxygen conditions; member of the fungal lipid-translocating exporter (LTE) family of proteins	by-3-7	YPL133C	RDS2	1.63692	0.00193853	0.0037353	0.901145	No	13	No	No
YFR039C	Protein involved in outer spore wall assembly; likely involved directly in dityrosine layer assembly; may be involved in response to high salt and changes in carbon source; SWAT-GFP, seamless-GFP and mCherry fusion proteins localize to the endoplasmic reticulum; deletion mutant has decreased spore survival in Drosophila feces; OSW7 has a paralog, SHE10, that arose from the whole genome duplicatio…	by-3-7	YPL133C	RDS2	0.49539	0.00344815	0.00675224	0.997278	No	13	No	No
YGL045W	Protein involved in proteolytic activation of Rim101p; part of response to alkaline pH; interacts with ESCRT-1 subunits Stp22p and Vps28p; essential for anaerobic growth; member of the arrestin-related trafficking adaptor family	by-3-7	YPL133C	RDS2	1.60776	0.00180591	0.0100557	0.797354	No	13	No	No
YGL054C	COPII-coated vesicle protein; involved in vesicle formation and incorporation of specific secretory cargo; required for the delivery of bud-site selection protein Axl2p and Nha1p antiporter to cell surface; related to Drosophila cornichon; ERV14 has a paralog, ERV15, that arose from the whole genome duplication	by-3-7	YPL133C	RDS2	-0.393172	0.00777669	-0.00499642	0.997278	No	5	No	No
YGL062W	Pyruvate carboxylase isoform; cytoplasmic enzyme that converts pyruvate to oxaloacetate; differentially regulated than isoform Pyc2p; mutations in the human homolog are associated with lactic acidosis; PYC1 has a paralog, PYC2, that arose from the whole genome duplication	by-3-7	YPL133C	RDS2	0.667291	0.00754963	0.0120949	0.815475	No	34	No	No
YGL068W	Mitochondrial ribosomal protein of the large subunit; has similarity to E. coli L7/L12 and human MRPL7 ribosomal proteins; associates with the mitochondrial nucleoid; required for normal respiratory growth	by-3-7	YPL133C	RDS2	-0.775126	0.00133503	-0.00289774	0.997278	No	5	No	No
YGL116W	Activator of anaphase-promoting complex/cyclosome (APC/C); APC/C is required for metaphase/anaphase transition; directs ubiquitination of mitotic cyclins, Pds1p, and other anaphase inhibitors; cell-cycle regulated; potential Cdc28p substrate; relative distribution to the nucleus increases upon DNA replication stress	by-3-7	YPL133C	RDS2	-0.738371	0.00388808	0.00415263	0.997278	No	5	No	No
YGL128C	Component of a complex containing Cef1p; putatively involved in pre-mRNA splicing; has similarity to E. coli DnaJ and other DnaJ-like proteins and to S. pombe Cwf23p	by-3-7	YPL133C	RDS2	0.518428	0.00893978	0.00404859	0.997278	No	34	No	No
YGL183C	Protein required for recombination and meiotic nuclear division; forms a complex with Hop2p, which is involved in chromosome pairing and repair of meiotic double-strand breaks	by-3-7	YPL133C	RDS2	1.16051	0.00989475	0.00115451	0.997278	No	13	No	No
YGR032W	Catalytic subunit of 1,3-beta-glucan synthase; involved in formation of the inner layer of the spore wall; activity positively regulated by Rho1p and negatively by Smk1p; GSC2 has a paralog, FKS1, that arose from the whole genome duplication	by-3-7	YPL133C	RDS2	1.08695	0.000144126	0.00716127	0.949756	No	3	No	No
YGR033C	Nonessential component of the TIM23 complex; interacts with the Translocase of the Outer Mitochondrial membrane (TOM complex) and with respiratory enzymes; may regulate the Translocase of the Inner Mitochondrial membrane (TIM23 complex) activity	by-3-7	YPL133C	RDS2	-0.45497	0.00677783	-0.00201481	0.997278	No	5	No	No
YGR038W	Protein that mediates sphingolipid homeostasis; evolutionarily conserved, required for resistance to agents that induce unfolded protein response; Orm1p and Orm2p together control membrane biogenesis by coordinating lipid homeostasis with protein quality control; ORM1 has a paralog, ORM2, that arose from the whole genome duplication	by-3-7	YPL133C	RDS2	-0.543407	0.00104104	0.00394543	0.997278	No	5	No	No
YGR131W	Protein of unknown function; induced by ketoconazole; promoter region contains sterol regulatory element motif, which has been identified as a Upc2p-binding site; overexpression complements function of Nce102p in NCE102 deletion strain; FHN1 has a paralog, NCE102, that arose from the whole genome duplication	by-3-7	YPL133C	RDS2	1.07797	0.00583455	0.00388382	0.942845	No	4	No	No
YHR116W	Protein that functions in mitochondrial copper homeostasis; mitochondrial intermembrane space protein; essential for functional cytochrome oxidase expression; homologous to Cox17p; contains twin cysteine-x9-cysteine motifs	by-3-7	YPL133C	RDS2	0.655039	0.00776018	-0.0140758	0.80446	No	5	No	No
YIL055C	Putative protein of unknown function	by-3-7	YPL133C	RDS2	1.2225	0.000245627	0.00772007	0.896084	No	3	No	No
YIL114C	Putative mitochondrial porin (voltage-dependent anion channel); not required for mitochondrial membrane permeability or mitochondrial osmotic stability; POR2 has a paralog, POR1, that arose from the whole genome duplication	by-3-7	YPL133C	RDS2	0.583124	0.00289097	0.338816	0.0407095	No	13	No	No
YJL165C	Putative protein kinase; overexpression increases sodium and lithium tolerance, whereas gene disruption increases cation and low pH sensitivity and impairs potassium uptake, suggesting a role in regulation of Trk1p and/or Trk2p transporters; HAL5 has a paralog, KKQ8, that arose from the whole genome duplication	by-3-7	YPL133C	RDS2	1.05755	0.00984155	0.00562532	0.951261	No	13	No	No
YJL171C	GPI-anchored cell wall protein of unknown function; induced in response to cell wall damaging agents and by mutations in genes involved in cell wall biogenesis; sequence similarity to YBR162C/TOS1, a covalently bound cell wall protein; protein abundance increases in response to DNA replication stress	by-3-7	YPL133C	RDS2	1.18201	0.00192555	0.00962011	0.901145	No	13	No	No
YJL172W	Vacuolar carboxypeptidase S; expression is induced under low-nitrogen conditions	by-3-7	YPL133C	RDS2	0.635224	0.00722832	0.0196068	0.761808	No	5	No	No
YJL179W	Subunit of heterohexameric prefoldin; prefoldin binds cytosolic chaperonin and transfers target proteins to it; involved in the biogenesis of actin and of alpha- and gamma-tubulin; prefoldin complex also localizes to chromatin of actively transcribed genes in the nucleus and facilitates transcriptional elongation	by-3-7	YPL133C	RDS2	-0.635302	0.00736841	0.000138965	0.99926	No	5	No	No
YJR074W	Conserved nuclear protein that interacts with GTP-Gsp1p; stimulates nucleotide release from Gsp1p; involved in nuclear protein import; nucleotide release is inhibited by Yrb1p	by-3-7	YPL133C	RDS2	0.426708	0.00993325	0.00214869	0.997278	No	2	No	No
YKL001C	Adenylylsulfate kinase; required for sulfate assimilation and involved in methionine metabolism; human homolog PAPSS2 complements yeast null mutant	by-3-7	YPL133C	RDS2	0.859615	0.00171568	0.00696961	0.959926	No	13	No	No
YKL086W	Sulfiredoxin; contributes to oxidative stress resistance by reducing cysteine-sulfinic acid groups in the peroxiredoxin Tsa1p, which is formed upon exposure to oxidants; conserved in higher eukaryotes; protein abundance increases in response to DNA replication stress	by-3-7	YPL133C	RDS2	0.855445	0.00674561	-0.00315475	0.901145	No	3	No	No
YKL130C	RNA-binding protein that binds specific mRNAs and interacts with She3p; part of the mRNA localization machinery that restricts accumulation of certain proteins to the bud; binds to ER-derived membranes and targets mRNAs to cortical ER	by-3-7	YPL133C	RDS2	-0.450671	0.00777669	-0.00863703	0.978773	No	13	No	No
YKL159C	Protein involved in calcineurin regulation during calcium signaling; has similarity to H. sapiens DSCR1 which is found in the Down Syndrome candidate region	by-3-7	YPL133C	RDS2	1.03775	0.00383239	0.00292749	0.997278	No	13	No	No
YKL174C	Protein involved in excretion of putrescine and spermidine; putative polyamine transporter in the Golgi or post-Golgi vesicles	by-3-7	YPL133C	RDS2	0.578431	0.00472234	0.00163448	0.997278	No	13	No	No
YKL186C	mRNA transport regulator; essential nuclear protein; Mex67p and Mtr2p form a mRNA export complex which binds to RNA	by-3-7	YPL133C	RDS2	0.519547	0.00776018	0.00307686	0.997278	No	13	No	No
YKR019C	EH domain-containing protein; involved in regulating phosphatidylinositol 4,5-bisphosphate levels and autophagy; Irs4p and Tax4p bind and activate the PtdIns phosphatase Inp51p; Irs4p and Tax4p are involved in localizing Atg17p to the PAS; IRS4 has a paralog, TAX4, that arose from the whole genome duplication	by-3-7	YPL133C	RDS2	0.613571	0.00750818	-0.00536278	0.99926	No	13	No	No
YKR046C	Protein of unknown function that localizes to lipid particles; localization suggests a role in lipid metabolism; expression pattern suggests a role in respiratory growth; computational analysis of large-scale protein-protein interaction data suggests a role in ATP/ADP exchange	by-3-7	YPL133C	RDS2	0.359829	0.00560334	-0.000147424	0.99926	No	3	No	No
YKR075C	Protein of unknown function; similar to Reg1p; expression regulated by glucose and Rgt1p; GFP-fusion protein is induced in response to the DNA-damaging agent MMS; YKR075C has a paralog, YOR062C, that arose from the whole genome duplication	by-3-7	YPL133C	RDS2	-1.23916	0.00314709	0.00126633	0.997278	No	13	No	No
YKR094C	Ubiquitin-ribosomal 60S subunit protein L40B fusion protein; cleaved to yield ubiquitin and ribosomal protein L40B; ubiquitin may facilitate assembly of the ribosomal protein into ribosomes; homologous to mammalian ribosomal protein L40, no bacterial homolog; RPL40B has a paralog, RPL40A, that arose from the whole genome duplication	by-3-7	YPL133C	RDS2	-0.356481	0.00549321	-0.00293695	0.997278	No	2	No	No
YKR097W	Phosphoenolpyruvate carboxykinase; key enzyme in gluconeogenesis, catalyzes early reaction in carbohydrate biosynthesis, glucose represses transcription and accelerates mRNA degradation, regulated by Mcm1p and Cat8p, located in the cytosol	by-3-7	YPL133C	RDS2	1.66706	7.42e-05	0.00871523	0.639749	No	2	No	No
YLL056C	Putative protein of unknown function; transcription is activated by paralogous transcription factors Yrm1p and Yrr1p and genes involved in pleiotropic drug resistance (PDR); expression is induced in cells treated with the mycotoxin patulin; SWAT-GFP and mCherry fusion proteins localize to the endoplasmic reticulum and vacuole respectively	by-3-7	YPL133C	RDS2	0.749253	0.00612817	0.00214569	0.997278	No	5	No	No
YLL058W	Putative protein of unknown function with similarity to Str2p; Str2p is a cystathionine gamma-synthase important in sulfur metabolism; YLL058W is not an essential gene	by-3-7	YPL133C	RDS2	0.61625	0.00649544	0.00547207	0.997278	No	5	No	No
YLR026C	cis-Golgi t-SNARE syntaxin; required for vesicular transport between the ER and the Golgi complex; binds at least 9 SNARE proteins	by-3-7	YPL133C	RDS2	0.344103	0.00931362	-0.00809853	0.997278	No	5	No	No
YLR055C	Subunit of the SAGA transcriptional regulatory complex; not present in SAGA-like complex SLIK/SALSA; required for SAGA-mediated inhibition at some promoters	by-3-7	YPL133C	RDS2	0.524444	0.000989915	0.00565645	0.997278	No	34	No	No
YLR090W	Chaperone with a role in facilitating mitochondrial protein import; ascomycete-specific member of the DnaJ-like family, closely related to Ydj1p; predicted to be C-terminally prenylated; the authentic, non-tagged protein is detected in highly purified mitochondria in high-throughput studies	by-3-7	YPL133C	RDS2	0.44292	0.0029389	0.00566428	0.997278	No	5	No	No
YLR092W	High affinity sulfate permease; sulfate uptake is mediated by specific sulfate transporters Sul1p and Sul2p, which control the concentration of endogenous activated sulfate intermediates	by-3-7	YPL133C	RDS2	0.784164	0.00122181	0.0142003	0.856904	No	15	No	No
YLR121C	Aspartic protease; member of the yapsin family of proteases involved in cell wall growth and maintenance; attached to the plasma membrane via a glycosylphosphatidylinositol (GPI) anchor	by-3-7	YPL133C	RDS2	1.3172	0.000245627	0.0107127	0.804608	No	13	No	No
YLR194C	Structural constituent of the cell wall; attached to the plasma membrane by a GPI-anchor; expression is upregulated in response to cell wall stress; null mutant is sensitive to the antifungal agent polyhexamethylene biguanide, resistant to zymolyase treatment and has increased chitin deposition	by-3-7	YPL133C	RDS2	1.67451	0.00234649	0.00799406	0.712947	No	13	No	No
YLR330W	Component of the exomer complex; the exomer which also contains Csh6p, Bch1p, Bch2p, and Bud7, is involved in the export of select proteins, such as chitin synthase Chs3p, from the Golgi to the plasma membrane; interacts selectively with the activated, GTP-bound form of Arf1p; Chs5p is the only protein with a BRCT domain that is not localized to the nucleus	by-3-7	YPL133C	RDS2	0.429631	0.00391258	-0.015354	0.942845	No	4	No	No
YLR346C	Protein of unknown function found in mitochondria; expression is regulated by transcription factors involved in pleiotropic drug resistance, Pdr1p and Yrr1p; not an essential gene; YLR346C has a paralog, YGR035C, that arose from the whole genome duplication	by-3-7	YPL133C	RDS2	1.66772	0.00051517	0.0151565	0.222755	No	5	No	No
YMR021C	Copper-sensing transcription factor; involved in regulation of genes required for high affinity copper transport; required for regulation of yeast copper genes in response to DNA-damaging agents; undergoes changes in redox state in response to changing levels of copper or MMS	by-3-7	YPL133C	RDS2	0.568148	0.00229182	0.288445	0.157847	No	5	No	No
YMR034C	Putative transporter; localizes to the plasma membrane in response to high levels of extracellular calcium; member of the SLC10 carrier family; identified in a transposon mutagenesis screen as a gene involved in azole resistance; YMR034C is not an essential gene	by-3-7	YPL133C	RDS2	1.25251	0.00177523	0.00199777	0.997278	No	13	No	No
YMR084W	Putative protein of unknown function; YMR084W and adjacent ORF YMR085W are merged in related strains, and together are paralogous to glutamine-fructose-6-phosphate amidotransferase GFA1	by-3-7	YPL133C	RDS2	2.05953	0.00603674	0.0058712	0.797354	No	13	No	No
YMR230W	Protein component of the small (40S) ribosomal subunit; homologous to mammalian ribosomal protein S10, no bacterial homolog; RPS10B has a paralog, RPS10A, that arose from the whole genome duplication; mutations in the human homolog associated with Diamond-Blackfan anemia	by-3-7	YPL133C	RDS2	-0.502709	0.00275757	0.00234003	0.997278	No	7	No	No
YMR252C	Putative protein of unknown function; green fluorescent protein (GFP)-fusion protein localizes to mitochondria; YMR252C is not an essential gene	by-3-7	YPL133C	RDS2	0.466112	0.00454508	0.00341782	0.997278	No	3	No	No
YMR255W	Coiled-coiled protein of unknown function; identified as a high-copy suppressor of a dbp5 mutation; protein abundance increases in response to DNA replication stress	by-3-7	YPL133C	RDS2	0.683609	0.00708502	0.0369942	0.708327	No	5	No	No
YMR265C	Putative protein of unknown function	by-3-7	YPL133C	RDS2	0.566403	0.00984155	-0.00101083	0.997278	No	5	No	No
YMR275C	Ubiquitin-binding component of the Rsp5p E3-ubiquitin ligase complex; disruption causes temperature-sensitive growth, overexpression causes missorting of amino acid permeases; BUL1 has a paralog, BUL2, that arose from the whole genome duplication	by-3-7	YPL133C	RDS2	0.335949	0.00931362	0.00399642	0.997278	No	4	No	No
YMR316W	Protein of unknown function; involved in invasive and pseudohyphal growth; green fluorescent protein (GFP)-fusion protein localizes to the cytoplasm in a punctate pattern	by-3-7	YPL133C	RDS2	1.51788	0.00365456	0.00290071	0.997278	No	13	No	No
YNL007C	Type II HSP40 co-chaperone that interacts with the HSP70 protein Ssa1p; shuttles between cytosol and nucleus; mediates delivery of misfolded proteins into the nucleus for degradation; involved in proteasomal degradation of misfolded cytosolic proteins; protein abundance increases in response to DNA replication stress; polyQ aggregates sequester Sis1p and interfere with clearance of misfolded prot…	by-3-7	YPL133C	RDS2	0.79468	0.00562898	-0.00292208	0.997278	No	34	No	No
YNL020C	Serine/threonine protein kinase; involved in regulation of the cortical actin cytoskeleton; involved in control of endocytosis; ARK1 has a paralog, PRK1, that arose from the whole genome duplication	by-3-7	YPL133C	RDS2	1.02938	0.00300585	0.00531673	0.99372	No	13	No	No
YNL027W	Transcription factor, activates transcription of stress response genes; nuclear localization is positively regulated by calcineurin-mediated dephosphorylation; rapidly localizes to the nucleus under blue light stress; can be activated in stochastic pulses of nuclear localization in response to calcium	by-3-7	YPL133C	RDS2	1.40753	0.00187261	0.00606087	0.997278	No	13	No	No
YNL042W	Protein of unknown function; potential Cdc28p substrate; overproduction confers resistance to methylmercury	by-3-7	YPL133C	RDS2	1.15256	0.000600266	0.0114799	0.890365	No	13	No	No
YNL077W	Chaperone with a role in SUMO-mediated protein degradation; member of the DnaJ-like family; conserved across eukaryotes; overexpression interferes with propagation of the [Psi+] prion; the authentic, non-tagged protein is detected in highly purified mitochondria in high-throughput studies; forms nuclear foci upon DNA replication stress	by-3-7	YPL133C	RDS2	0.849117	0.00263028	0.00883351	0.901145	No	34	No	No
YNL192W	Chitin synthase I; requires activation from zymogenic form in order to catalyze the transfer of N-acetylglucosamine (GlcNAc) to chitin; required for repairing the chitin septum during cytokinesis; transcription activated by mating factor	by-3-7	YPL133C	RDS2	1.61868	0.00309161	0.00959657	0.734965	No	13	No	No
YNL196C	Sporulation-specific protein with a leucine zipper motif; subunit of the MIS complex which controls mRNA methylation during during the induction of sporulation	by-3-7	YPL133C	RDS2	1.10366	0.00436275	0.011056	0.539887	No	2	No	No
YNL217W	Putative protein of unknown function; weak sequence similarity to bis (5'-nucleotidyl)-tetraphosphatases; (GFP)-fusion protein localizes to the vacuole; null mutant is highly sensitive to azaserine and resistant to sodium-O-vandate	by-3-7	YPL133C	RDS2	0.768425	0.00213487	-0.00604006	0.997278	No	13	No	No
YNR002C	Putative transmembrane protein involved in export of ammonia; ammonia is a starvation signal that promotes cell death in aging colonies; phosphorylated in mitochondria; member of the TC 9.B.33 YaaH family; homolog of Y. lipolytica Gpr1p; ATO2 has a paralog, ADY2, that arose from the whole genome duplication	by-3-7	YPL133C	RDS2	1.05499	0.00424114	0.00302726	0.997278	No	2	No	No
YNR059W	Putative alpha-1,3-mannosyltransferase; not required for protein O-glycosylation; SWAT-GFP and mCherry fusion proteins localize to the endoplasmic reticulum and vacuole respectively	by-3-7	YPL133C	RDS2	1.12627	0.000995111	0.00470973	0.997278	No	13	No	No
YNR073C	Mannitol dehydrogenase; MAN2 has a paralog, DSF1, that arose from a segmental duplication	by-3-7	YPL133C	RDS2	1.59578	0.000923284	-0.00012829	0.99926	No	2	No	No
YOL014W	Putative protein of unknown function; mCherry fusion protein localizes to the cytosol and nucleus	by-3-7	YPL133C	RDS2	2.17987	0.00123314	0.00121273	0.997278	No	13	No	No
YOL015W	Protein of unknown function; subunit of the leading edge protein (LEP) complex (Ssp1-Ady3-Don1-Irc10) that forms a ring-like structure at the leading edge of the prospore membrane during meiosis II; null mutant displays increased levels of spontaneous Rad52p foci	by-3-7	YPL133C	RDS2	1.33803	0.00346942	0.0040284	0.992147	No	13	No	No
YOL016C	Calmodulin-dependent protein kinase; may play a role in stress response, many CA++/calmodulan dependent phosphorylation substrates demonstrated in vitro, amino acid sequence similar to mammalian Cam Kinase II; CMK2 has a paralog, CMK1, that arose from the whole genome duplication	by-3-7	YPL133C	RDS2	1.7312	0.00391258	0.00236062	0.997278	No	13	No	No
YOL030W	1,3-beta-glucanosyltransferase; has similarity to Gas1p; localizes to the cell wall	by-3-7	YPL133C	RDS2	-0.528112	0.00286989	-0.184972	0.386608	No	13	No	No
YOL126C	Cytoplasmic malate dehydrogenase; one of three isozymes that catalyze interconversion of malate and oxaloacetate; involved in the glyoxylate cycle and gluconeogenesis during growth on two-carbon compounds; interacts with Pck1p and Fbp1	by-3-7	YPL133C	RDS2	-0.81268	0.00285624	-1.37121	7.26e-07	Yes	3	No	No
YOL158C	Endosomal ferric enterobactin transporter; expressed under conditions of iron deprivation; member of the major facilitator superfamily; expression is regulated by Rcs1p and affected by chloroquine treatment	by-3-7	YPL133C	RDS2	0.882756	0.00293465	0.0086148	0.856904	No	13	No	No
YOR036W	Target membrane receptor (t-SNARE); for vesicular intermediates traveling between the Golgi apparatus and the vacuole; controls entry of biosynthetic, endocytic, and retrograde traffic into the prevacuolar compartment; syntaxin	by-3-7	YPL133C	RDS2	0.971043	0.00454508	0.00616804	0.951261	No	13	No	No
YOR196C	Protein involved in biosynthesis of the coenzyme lipoic acid; has similarity to E. coli lipoic acid synthase	by-3-7	YPL133C	RDS2	0.436594	0.00445746	0.0162927	0.939078	No	13	No	No
YOR197W	Ca2+-dependent cysteine protease; may cleave specific substrates during the stress response; regulates apoptosis upon H2O2 treatment; required for clearance of insoluble protein aggregates during normal growth; implicated in cell cycle dynamics and lifespan extension; undergoes autocatalytic processing; similar to mammalian metacaspases, but exists as a monomer due to an extra pair of anti-parall…	by-3-7	YPL133C	RDS2	0.603315	0.00061161	0.00478895	0.997278	No	13	No	No
YOR208W	Nuclear phosphotyrosine-specific phosphatase involved in osmosensing; involved in the inactivation of mitogen-activated protein kinase (MAPK) during osmolarity sensing; dephosporylates Hog1p MAPK and regulates its localization; with Msg5p co-regulates the calcium signaling pathway	by-3-7	YPL133C	RDS2	0.817384	0.00687045	0.0215702	0.562012	No	13	No	No
YOR385W	Putative protein of unknown function; green fluorescent protein (GFP)-fusion protein localizes to the cytoplasm; YOR385W is not an essential gene	by-3-7	YPL133C	RDS2	1.76793	0.00662831	0.00359946	0.942845	No	13	No	No
YPL077C	Putative protein of unknown function; regulates PIS1 expression; mutant displays spore wall assembly defect in ether sensitivity screen; YPL077C is not an essential gene; YPL077C has a paralog, YBR197C, that arose from the whole genome duplication	by-3-7	YPL133C	RDS2	0.603486	0.00454508	-0.000866077	0.997278	No	3	No	No
YPL081W	Protein component of the small (40S) ribosomal subunit; homologous to mammalian ribosomal protein S9 and bacterial S4; RPS9A has a paralog, RPS9B, that arose from the whole genome duplication	by-3-7	YPL133C	RDS2	-1.01986	0.00312999	0.00214716	0.997278	No	3	No	No
YPL156C	Pheromone-regulated protein proposed to be involved in mating; predicted to have 1 transmembrane segment; transcriptionally regulated by Ste12p during mating and by Cat8p during the diauxic shift	by-3-7	YPL133C	RDS2	0.869744	0.00608463	0.0114882	0.712947	No	13	No	No
YPR125W	Mitochondrial inner membrane protein; exposed to the mitochondrial matrix; associates with mitochondrial ribosomes; NOT required for respiratory growth; homolog of human Letm1, a protein implicated in Wolf-Hirschhorn syndrome	by-3-7	YPL133C	RDS2	-0.575239	0.00836085	0.000903675	0.997278	No	3	No	No
YPR145C-A	Putative protein of unknown function	by-3-7	YPL133C	RDS2	2.72944	0.00263028	0.00402734	0.856904	No	13	No	No
YPR154W	Negative regulator of actin nucleation-promoting factor activity; interacts with Las17p, a homolog of human Wiskott-Aldrich Syndrome protein (WASP), via an N-terminal SH3 domain, and along with LSB1 cooperatively inhibits the nucleation of actin filaments; short-lived protein whose levels increase in response to thermal stress; induces the formation of the [PIN+] and [RNQ+] prions when overproduc…	by-3-7	YPL133C	RDS2	1.02243	0.00185557	0.0101231	0.916687	No	5	No	No
YBR047W	Putative protein of unknown function; proposed to be involved in iron or copper homeostasis; the authentic, non-tagged protein is detected in highly purified mitochondria in high-throughput studies	by-3-7	YPL133C	RDS2	1.01938	0.0030415	-0.000475639	0.997278	No	1	No	No
YCR090C	Putative protein of unknown function; green fluorescent protein (GFP)-fusion protein localizes to the cytoplasm and nucleus; YCR090C is not an essential gene	by-3-7	YPL133C	RDS2	-0.448279	0.00835404	0.0075172	0.99372	No	14	No	No
YDL015C	Enoyl reductase; catalyzes last step in each cycle of very long chain fatty acid elongation; localizes to ER, highly enriched in a structure marking nuclear-vacuolar junctions; coimmunoprecipitates with elongases Elo2p and Elo3p; protein increases in abundance and relative distribution to ER foci increases upon DNA replication stress; human homolog TECR implicated in nonsyndromic mental retardati…	by-3-7	YPL133C	RDS2	-0.311477	0.00797496	-0.00259172	0.997278	No	1	No	No
YDR013W	Subunit of the GINS complex (Sld5p, Psf1p, Psf2p, Psf3p); complex is localized to DNA replication origins and implicated in assembly of the DNA replication machinery	by-3-7	YPL133C	RDS2	-0.653611	0.00231985	-0.00353919	0.997278	No	1	No	No
YDR110W	Nucleolar protein that binds the rDNA replication fork barrier site; required for replication fork blocking, recombinational hotspot activity, condensin recruitment to replication fork barrier (RFB), and rDNA repeat segregation; related to retroviral integrases	by-3-7	YPL133C	RDS2	-0.504921	0.00965753	0.00837562	0.942831	No	1	No	No
YDR245W	Subunit of a Golgi mannosyltransferase complex; complex mediates elongation of the polysaccharide mannan backbone; membrane protein of the mannosyltransferase family; other members of the complex are Anp1p, Mnn9p, Mnn11p, and Hoc1p	by-3-7	YPL133C	RDS2	-0.352716	0.00133503	-0.00212908	0.997278	No	14	No	No
YDR302W	ER membrane protein involved in a late step of GPI anchor assembly; involved in the addition of phosphoethanolamine to the multiply mannosylated glycosylphosphatidylinositol (GPI) intermediate; human PIG-Fp is a functional homolog	by-3-7	YPL133C	RDS2	-0.77063	0.00216401	0.00349191	0.997278	No	1	No	No
YDR324C	Subunit of U3-containing 90S preribosome and SSU processome complexes; involved in production of 18S rRNA and assembly of small ribosomal subunit; member of t-Utp subcomplex involved with transcription of 35S rRNA transcript; Small Subunit processome is also known as SSU processome	by-3-7	YPL133C	RDS2	-0.642223	0.00562793	0.0017497	0.997278	No	1	No	No
YDR449C	Nucleolar protein; component of the small subunit (SSU) processome containing the U3 snoRNA that is involved in processing of pre-18S rRNA	by-3-7	YPL133C	RDS2	-0.62189	0.00743401	0.00772848	0.975605	No	1	No	No
YGL232W	Putative tRNA acetyltransferase; RNA-binding protein required for the formation of the modified nucleoside N(4)-acetylcytidine in serine and leucine tRNAs but not required for the same modification in 18S rRNA; protein abundance increases in response to DNA replication stress	by-3-7	YPL133C	RDS2	-0.339074	0.00677783	0.0137054	0.939078	No	9	No	No
YGR081C	Protein required for pre-rRNA processing; associated with the 90S pre-ribosome and 43S small ribosomal subunit precursor; interacts with U3 snoRNA; deletion mutant has synthetic fitness defect with an sgs1 deletion mutant	by-3-7	YPL133C	RDS2	-0.648849	0.00711381	-0.00051865	0.998817	No	1	No	No
YGR187C	Nonessential protein of unknown function; predicted to be involved in ribosome biogenesis; green fluorescent protein (GFP)-fusion protein localizes to the cytoplasm; similar to mammalian BRP16 (Brain protein 16); relative distribution to the nucleus increases upon DNA replication stress	by-3-7	YPL133C	RDS2	-0.603332	0.00583455	0.0111704	0.932433	No	1	No	No
YGR188C	Protein kinase involved in the cell cycle checkpoint into anaphase; in complex with Mad1p and Bub3p, prevents progression into anaphase in presence of spindle damage; Cdc28p-mediated phosphorylation at Bub1p-T566 is important for degradation in anaphase and adaptation of checkpoint to prolonged mitotic arrest; associates with centromere DNA via Skp1p; involved in Sgo1p relocalization in response …	by-3-7	YPL133C	RDS2	-0.989808	0.00239261	-0.00304953	0.997278	No	1	No	No
YHL013C	Protein of unknown function; may interact with ribosomes, based on co-purification experiments; member of the ovarian tumor-like (OTU) superfamily of predicted cysteine proteases; shows cytoplasmic localization; protein abundance increases in response to DNA replication stress	by-3-7	YPL133C	RDS2	-0.457625	0.00554273	0.00486062	0.997278	No	1	No	No
YHR181W	Integral membrane protein of the early Golgi apparatus and ER; involved in COP II vesicle transport; may also function to promote retention of proteins in the early Golgi compartment	by-3-7	YPL133C	RDS2	-0.458319	0.00562793	-0.0158325	0.918228	No	1	No	No
YHR196W	Nucleolar protein; component of the small subunit (SSU) processome containing the U3 snoRNA that is involved in processing of pre-18S rRNA	by-3-7	YPL133C	RDS2	-0.756817	0.00743401	0.00691876	0.982157	No	1	No	No
YIL027C	Member of conserved ER transmembrane complex; required for efficient folding of proteins in the ER; null mutant displays induction of the unfolded protein response, and also shows K1 killer toxin resistance; homologous to worm B0334.15/EMC-5, fly CG15168, human MMGT	by-3-7	YPL133C	RDS2	-0.454163	0.00984155	0.00123487	0.997278	No	9	No	No
YJR031C	Guanine nucleotide exchange factor for ADP ribosylation factors (ARFs); involved in vesicular transport between the Golgi and ER, Golgi organization, and actin cytoskeleton organization; GEA1 has a paralog, GEA2, that arose from the whole genome duplication	by-3-7	YPL133C	RDS2	-0.562628	0.00171174	-0.000145456	0.99926	No	14	No	No
YJR057W	Thymidylate and uridylate kinase; functions in de novo biosynthesis of pyrimidine deoxyribonucleotides; converts dTMP to dTDP and dUMP to dUTP; essential for mitotic and meiotic DNA replication; homologous to S. pombe tmp1; human homolog DTYMK can complement yeast cdc8 null mutant	by-3-7	YPL133C	RDS2	-0.410916	0.00585912	-0.0194005	0.856904	No	1	No	No
YJR118C	Protein of unknown function; may be involved in mitochondrial DNA maintenance; required for slowed DNA synthesis-induced filamentous growth	by-3-7	YPL133C	RDS2	-0.529794	0.00180131	0.00340411	0.997278	No	1	No	No
YKL077W	Putative protein of unknown function; green fluorescent protein (GFP)-fusion protein localizes to the vacuole	by-3-7	YPL133C	RDS2	-0.363977	0.00388808	-0.0429228	0.712947	No	14	No	No
YLL004W	Subunit of the origin recognition complex (ORC); ORC directs DNA replication by binding to replication origins and is also involved in transcriptional silencing	by-3-7	YPL133C	RDS2	-0.688243	0.00485106	-0.0228399	0.562012	No	1	No	No
YLR036C	Putative protein predicted to have transmembrane domains; interacts with HSP90 by yeast two-hybrid analysis; YLR036C is not an essential protein	by-3-7	YPL133C	RDS2	-0.523986	0.00606921	0.00289553	0.997278	No	1	No	No
YLR372W	Elongase; involved in fatty acid and sphingolipid biosynthesis; synthesizes very long chain 20-26-carbon fatty acids from C18-CoA primers; involved in regulation of sphingolipid biosynthesis; lethality of the elo2 elo3 double null mutation is functionally complemented by human ELOVL1 and weakly complemented by human ELOVL3 or ELOV7	by-3-7	YPL133C	RDS2	-0.581952	0.00612817	-0.0152179	0.929693	No	30	No	No
YML097C	Guanine nucleotide exchange factor (GEF) and ubiquitin receptor; involved in vesicle-mediated vacuolar transport, including Golgi-endosome trafficking and sorting through the multivesicular body (MVB); stimulates the intrinsic guanine nucleotide exchange activity of Rab family members (Vps21p/Ypt52p/Ypt53p); partially redundant with GEF MUK1; required for localization of the CORVET complex to end…	by-3-7	YPL133C	RDS2	-0.529425	0.00767967	0.00701807	0.997278	No	1	No	No
YMR035W	Catalytic subunit of mitochondrial inner membrane peptidase complex; required for maturation of mitochondrial proteins of the intermembrane space; complex contains two catalytic subunits (Imp1p and Imp2p that differ in substrate specificity), and Som1p	by-3-7	YPL133C	RDS2	0.656368	0.00331594	0.0036738	0.997278	No	1	No	No
YMR079W	Phosphatidylinositol/phosphatidylcholine transfer protein; involved in regulating PtdIns, PtdCho, and ceramide metabolism, products of which regulate intracellular transport and UPR; has a role in localization of lipid raft proteins; functionally homologous to mammalian PITPs; SEC14 has a paralog, YKL091C, that arose from the whole genome duplication	by-3-7	YPL133C	RDS2	-0.437721	0.00191434	-0.0341951	0.77443	No	1	No	No
YMR094W	Subunit of the CBF3 complex; CBF3 binds to the CDE III element of centromeres, bending the DNA upon binding, and may be involved in sister chromatid cohesion during mitosis	by-3-7	YPL133C	RDS2	-0.527978	0.00959932	0.00454118	0.997278	No	1	No	No
YMR127C	Histone acetyltransferase (HAT) catalytic subunit of the SAS complex; acetylates free histones and nucleosomes and regulates transcriptional silencing; member of the MYSTacetyltransferase family; other members are Sas4p and Sas5p	by-3-7	YPL133C	RDS2	-0.606217	0.00290865	-0.00209692	0.997278	No	1	No	No
YMR132C	Protein of unknown function; contains sequence that closely resembles a J domain (typified by the E. coli DnaJ protein)	by-3-7	YPL133C	RDS2	-0.804073	0.00379544	0.0046894	0.997278	No	1	No	No
YMR233W	Non-essential sumoylated protein of unknown function; similar to components of human SWI/SNF complex including SMRD3; green fluorescent protein (GFP)-fusion protein localizes to the cytoplasm, nucleus and nucleolus; TRI1 has a paralog, UAF30, that arose from the whole genome duplication	by-3-7	YPL133C	RDS2	-0.636116	0.00197639	-0.0105146	0.932433	No	1	No	No
YMR260C	Translation initiation factor eIF1A; essential protein that forms a complex with Sui1p (eIF1) and the 40S ribosomal subunit and scans for the start codon; C-terminus associates with Fun12p (eIF5B); N terminus interacts with eIF2 and eIF3	by-3-7	YPL133C	RDS2	-0.375162	0.00521186	-0.00713063	0.997278	No	1	No	No
YMR267W	Mitochondrial inorganic pyrophosphatase; required for mitochondrial function and possibly involved in energy generation from inorganic pyrophosphate; human ortholog, PPA2, functionally complements the null mutant; mutations in human PPA2 cause a mitochondrial disease resulting in sudden unexpected cardiac arrest in infants	by-3-7	YPL133C	RDS2	-0.512233	0.00263028	0.001797	0.997278	No	1	No	No
YOL137W	Protein of unknown function with 8 putative transmembrane segments; ORF exhibits genomic organization compatible with a translational readthrough-dependent mode of expression	by-3-7	YPL133C	RDS2	-0.4482	0.00622552	0.00182017	0.997278	No	1	No	No
YOR039W	Beta' regulatory subunit of casein kinase 2 (CK2); a Ser/Thr protein kinase with roles in cell growth and proliferation; CK2, comprised of CKA1, CKA2, CKB1 and CKB2, has many substrates including transcription factors and all RNA polymerase	by-3-7	YPL133C	RDS2	-0.350629	0.00373223	0.00408911	0.997278	No	1	No	No
YOR165W	Dynamin-like GTPase that mediates homotypic ER fusion; has a role in ER morphology; interacts physically and genetically with Yop1p and Rtn1p; functional ortholog of the human atlastin ATL1, defects in which cause a form of the human disease hereditary spastic paraplegia; homolog of Arabidopsis RHD3	by-3-7	YPL133C	RDS2	-0.485327	0.00124246	-0.0421347	0.797354	No	14	No	No
YOR210W	RNA polymerase subunit ABC10-beta; common to RNA polymerases I, II, and III	by-3-7	YPL133C	RDS2	-0.434303	0.00330952	0.00565724	0.997278	No	1	No	No
YOR342C	Protein of unknown function; green fluorescent protein (GFP)-fusion protein localizes to the cytoplasm and the nucleus; relocalizes from nucleus to cytoplasm upon DNA replication stress; YOR342C has a paralog, YAL037W, that arose from the whole genome duplication	by-3-7	YPL133C	RDS2	-0.563571	0.00232729	-0.00276143	0.997278	No	1	No	No
YPL210C	Core component of the signal recognition particle (SRP); the SRP is a ribonucleoprotein (RNP) complex that functions in targeting nascent secretory proteins to the endoplasmic reticulum (ER) membrane	by-3-7	YPL133C	RDS2	-0.478846	0.00193853	-0.0177328	0.856904	No	1	No	No
YPL216W	Putative protein of unknown function; not an essential gene; YPL216W has a paralog, ITC1, that arose from the whole genome duplication	by-3-7	YPL133C	RDS2	-0.475243	0.00868195	0.00406566	0.997278	No	1	No	No
YPL243W	Core component of the signal recognition particle (SRP) complex; SRP complex functions in targeting nascent secretory proteins to the endoplasmic reticulum (ER) membrane; relocalizes from cytoplasm to the nuclear periphery upon DNA replication stress	by-3-7	YPL133C	RDS2	-0.318046	0.0068117	0.00463436	0.997278	No	1	No	No
YPR086W	Transcription factor TFIIB; a general transcription factor required for transcription initiation and start site selection by RNA polymerase II	by-3-7	YPL133C	RDS2	0.291196	0.00843841	-0.0161635	0.939078	No	9	No	No
YCR043C	Putative protein of unknown function; green fluorescent protein (GFP)-fusion protein localizes to the Golgi apparatus; YCR043C is not an essential gene	by-3-7	YPL133C	RDS2	-0.876806	0.00138658	0.00579326	0.997278	No	51	No	No
YDL154W	Protein of the MutS family; forms a dimer with Msh4p that facilitates crossovers between homologs during meiosis; msh5-Y823H mutation confers tolerance to DNA alkylating agents; homologs present in C. elegans and humans	by-3-7	YPL133C	RDS2	-1.42856	0.000600266	-0.003764	0.942845	No	21	No	No
YDR146C	Transcription factor that recruits Mediator and Swi/Snf complexes; activates transcription of genes expressed at the M/G1 phase boundary and in G1 phase; required for expression of the HO gene controlling mating type switching; localization to nucleus occurs during G1 and appears to be regulated by phosphorylation by Cdc28p kinase; SWI5 has a paralog, ACE2, that arose from the whole genome duplic…	by-3-7	YPL133C	RDS2	-1.14998	0.00383239	-0.00721347	0.858185	No	21	No	No
YDR444W	Putative hydrolase acting on ester bonds	by-3-7	YPL133C	RDS2	-0.391404	0.00965753	-0.0209894	0.797354	No	11	No	No
YEL016C	Nucleotide pyrophosphatase/phosphodiesterase; mediates extracellular nucleotide phosphate hydrolysis along with Npp1p and Pho5p; activity and expression enhanced during conditions of phosphate starvation; involved in spore wall assembly; SWAT-GFP and mCherry fusion proteins localize to the endoplasmic reticulum; NPP2 has a paralog, NPP1, that arose from the whole genome duplication; npp1 npp2 dou…	by-3-7	YPL133C	RDS2	-0.473978	0.0030415	0.0012754	0.997278	No	36	No	No
YER032W	Protein involved in 3' mRNA processing; interacts with Ref2p; APCC(Cdh1) substrate; potential Cdc28p substrate	by-3-7	YPL133C	RDS2	-1.07418	0.000472758	-0.00727951	0.939078	No	36	No	No
YER064C	Non-essential nuclear protein; null mutation has global effects on transcription; VHR2 has a paralog, VHR1, that arose from the whole genome duplication; relative distribution to the nucleus increases upon DNA replication stress	by-3-7	YPL133C	RDS2	-0.529697	0.00303838	0.00860148	0.942845	No	11	No	No
YGL021W	Protein kinase; along with its paralog, ALK2, required for proper spindle positioning and nuclear segregation following mitotic arrest, proper organization of cell polarity factors in mitosis, proper localization of formins and polarity factors, and survival in cells that activate spindle assembly checkpoint; phosphorylated in response to DNA damage; ALK1 has a paralog, ALK2, that arose from the …	by-3-7	YPL133C	RDS2	-1.12751	0.00133503	-0.00406755	0.997278	No	21	No	No
YGL101W	Protein of unknown function; non-essential gene; interacts with the DNA helicase Hpr5p; YGL101W has a paralog, YBR242W, that arose from the whole genome duplication	by-3-7	YPL133C	RDS2	-0.591808	0.00496467	-0.0203114	0.827045	No	36	No	No
YGR092W	Ser/Thr kinase involved in transcription and stress response; functions as part of a network of genes in exit from mitosis; localization is cell cycle regulated; activated by Cdc15p during the exit from mitosis; also plays a role in regulating the stability of SWI5 and CLB2 mRNAs; phosphorylates Chs2p to regulate primary septum formation and Hof1p to regulate cytokinesis; DBF2 has a paralog, DBF2…	by-3-7	YPL133C	RDS2	-0.577748	0.00830855	0.0130944	0.924765	No	21	Yes	No
YGR098C	Separase, a caspase-like cysteine protease; promotes sister chromatid separation by mediating dissociation of the cohesin Scc1p from chromatin; inhibits protein phosphatase 2A-Cdc55p to promote mitotic exit; inhibited by Pds1p; relative distribution to the nucleus increases upon DNA replication stress	by-3-7	YPL133C	RDS2	-0.92618	0.00104104	-0.00768955	0.948927	No	21	Yes	No
YGR140W	Essential kinetochore protein; component of the CBF3 multisubunit complex that binds to the CDEIII region of the centromere; Cbf2p also binds to the CDEII region possibly forming a different multimeric complex, ubiquitinated in vivo; sumoylated in an Mms21p-dependent manner; relative distribution to the spindle pole body decreases upon DNA replication stress	by-3-7	YPL133C	RDS2	-0.504573	0.00760582	-0.0030884	0.997278	No	36	Yes	No
YJL013C	Subunit of spindle-assembly checkpoint complex; involved in delaying anaphase onset in cells with defects in mitotic spindle assembly; pseudosubstrate inhibitor of APC(Cdc20), the anaphase promoting complex involved in securin (Pds1p) turnover; MAD3 has a paralog, BUB1, that arose from the whole genome duplication	by-3-7	YPL133C	RDS2	-0.552695	0.00383239	-0.00742655	0.997278	No	21	No	No
YJL112W	Peripheral protein of cytosolic face of mitochondrial outer membrane; required for mitochondrial fission; interacts with Fis1p and with the self-assembled oligomeric form of the dynamin-related GTPase Dnm1p; contains WD repeats; MDV1 has a paralog, CAF4, that arose from the whole genome duplication	by-3-7	YPL133C	RDS2	-0.646014	6.59e-05	-0.0203565	0.815475	No	21	No	No
YJL193W	Putative protein of unknown function; predicted to encode a triose phosphate transporter subfamily member based on phylogenetic analysis; similar to YOR307C/SLY41; deletion mutant has a respiratory growth defect	by-3-7	YPL133C	RDS2	-0.722667	0.00197639	-0.0145495	0.805471	No	51	No	No
YJR092W	Anillin-like protein involved in bud-site selection; required for the axial budding pattern; required for the formation and disassembly of the double septin ring structure, and generally for septin organization; functions as a platform linking the cytokinesis tag septins to the axial landmark through its multiple domains; in vivo substrate of Cdc28p/Clb2p	by-3-7	YPL133C	RDS2	-0.857817	0.00330952	-0.005224	0.99372	No	21	No	No
YLL031C	ER membrane localized phosphoryltransferase; adds phosphoethanolamine onto the third mannose residue of the glycosylphosphatidylinositol (GPI) anchor precursor; similar to human PIG-O protein	by-3-7	YPL133C	RDS2	-0.664604	0.00493952	-0.0187748	0.856904	No	21	No	No
YLR210W	B-type cyclin involved in cell cycle progression; activates Cdc28p to promote the G2/M transition; may be involved in DNA replication and spindle assembly; accumulates during S phase and G2, then targeted for ubiquitin-mediated degradation; CLB4 has a paralog, CLB3, that arose from the whole genome duplication	by-3-7	YPL133C	RDS2	-0.694403	0.00575384	-0.00738759	0.936815	No	36	Yes	No
YLR272C	Subunit of the condensin complex; required for establishment and maintenance of chromosome condensation, chromosome segregation, chromatin binding of condensin, tRNA gene clustering at the nucleolus, and silencing at the mating type locus; required for replication slow zone (RSZ) breakage following Mec1p inactivation	by-3-7	YPL133C	RDS2	-0.439055	0.00603405	-0.0106088	0.948927	No	36	No	No
YMR001C	Polo-like kinase; controls targeting and activation of Rho1p at cell division site via Rho1p guanine nucleotide exchange factors; regulates Spc72p; also functions in adaptation to DNA damage during meiosis; regulates the shape of the nucleus and expansion of the nuclear envelope during mitosis; similar to Xenopus Plx1 and S. pombe Plo1p; human homologs PLK1, PLK3 can each complement yeast cdc5 th…	by-3-7	YPL133C	RDS2	-0.955933	0.00583455	-0.00151225	0.997278	No	21	Yes	No
YOR073W	Component of the spindle checkpoint; involved in sensing lack of tension on mitotic chromosomes; protects centromeric Rec8p at meiosis I; required for accurate chromosomal segregation at meiosis II and for mitotic chromosome stability; recruits condensin to the pericentric region of chromosomes during meiosis; dissociates from pericentromeres when sister kinetochores are under tension	by-3-7	YPL133C	RDS2	-0.769477	0.00497408	-0.00649502	0.979403	No	36	Yes	No
YOR296W	Putative protein of unknown function; green fluorescent protein (GFP)-fusion protein localizes to the cytoplasm; expressed during copper starvation; YOR296W is not an essential gene	by-3-7	YPL133C	RDS2	-0.542492	0.00290453	0.00409853	0.997278	No	21	No	No
YPL032C	Protein of unknown function; mutant phenotype suggests a potential role in vacuolar function; green fluorescent protein (GFP)-fusion protein localizes to the cell periphery, cytoplasm, bud, and bud neck; relocalizes from bud neck to cytoplasm upon DNA replication stress; SVL3 has a paralog, PAM1, that arose from the whole genome duplication	by-3-7	YPL133C	RDS2	-0.404197	0.00743239	-0.203167	0.443664	No	11	No	No
YPL141C	Protein kinase of unknown cellular role; green fluorescent protein (GFP)-fusion protein localizes to the cytoplasm; interacts with rRNA transcription and ribosome biogenesis factors and the long chain fatty acyl-CoA synthetase Faa3p; FRK1 has a paralog, KIN4, that arose from the whole genome duplication	by-3-7	YPL133C	RDS2	-0.962082	0.00687045	-0.00757823	0.856904	No	21	No	No
YPL242C	Essential protein required for determination of budding pattern; promotes localization of axial markers Bud4p and Cdc12p and functionally interacts with Sec3p, localizes to the contractile ring during anaphase, member of the IQGAP family; relocalizes from bud neck to cytoplasm upon DNA replication stress	by-3-7	YPL133C	RDS2	-0.819698	0.00314709	0.00338864	0.997278	No	21	No	No
YPR031W	Subunit of the NuA3 histone acetyltransferase complex; this complex acetylates histone H3; contains PHD finger domain that interacts with methylated histone H3	by-3-7	YPL133C	RDS2	-0.788181	0.000600266	0.00262133	0.997278	No	36	No	No
YPR105C	Essential component of the conserved oligomeric Golgi complex; a cytosolic tethering complex (Cog1p through Cog8p) that functions in protein trafficking to mediate fusion of transport vesicles to Golgi compartments	by-3-7	YPL133C	RDS2	-0.370394	0.00728547	-0.00704209	0.997278	No	11	No	No
YPR119W	B-type cyclin involved in cell cycle progression; activates Cdc28p to promote the transition from G2 to M phase; accumulates during G2 and M, then targeted via a destruction box motif for ubiquitin-mediated degradation by the proteasome; CLB2 has a paralog, CLB1, that arose from the whole genome duplication	by-3-7	YPL133C	RDS2	-1.2276	0.00624183	-0.00269398	0.997278	No	21	Yes	No
YPR141C	Minus-end-directed microtubule motor; functions in mitosis and meiosis, localizes to the spindle pole body and localization is dependent on functional Cik1p, required for nuclear fusion during mating; potential Cdc28p substrate	by-3-7	YPL133C	RDS2	-0.710868	0.00187261	-9.24e-05	0.99926	No	36	Yes	No
YDL087C	Essential protein associated with the U1 snRNP complex; splicing factor involved in recognition of 5' splice site; contains two zinc finger motifs; N-terminal zinc finger binds pre-mRNA; relocalizes to the cytosol in response to hypoxia	by-3-7	YPL133C	RDS2	0.472791	0.00566451	-0.00137641	0.997278	No	6	No	No
YDL123W	Protein of unknown function; localized to the vacuolar outer membrane; predicted to be palmitoylated	by-3-7	YPL133C	RDS2	0.512493	0.00800703	-0.00373786	0.997278	No	6	No	No
YER003C	Mannose-6-phosphate isomerase; catalyzes the interconversion of fructose-6-P and mannose-6-P; required for early steps in protein mannosylation	by-3-7	YPL133C	RDS2	-0.431109	0.00197639	-0.0131746	0.942831	No	6	No	No
YFL034W	Predicted lipase; binds variant medium clathrin chain Apm2p and contributes to its membrane recruitment; putative integral membrane protein that interacts with Rpp0p component of ribosomal stalk	by-3-7	YPL133C	RDS2	0.331266	0.00950875	0.013275	0.901145	No	10	No	No
YJL149W	Putative SCF ubiquitin ligase F-box protein; interacts physically with both Cdc53p and Skp1 and genetically with CDC34; similar to putative F-box protein YDR131C	by-3-7	YPL133C	RDS2	0.404781	0.00949229	8.53e-05	0.99926	No	6	No	No
YJR148W	Cytosolic branched-chain amino acid (BCAA) aminotransferase; preferentially involved in BCAA catabolism; homolog of murine ECA39; highly expressed during stationary phase and repressed during logarithmic phase; BAT2 has a paralog, BAT1, that arose from the whole genome duplication	by-3-7	YPL133C	RDS2	0.753567	0.00133503	0.643678	0.0478606	No	6	No	No
YLR205C	ER localized heme oxygenase; involved in heme degradation during iron starvation and in the oxidative stress response; expression is regulated by AFT1 and oxidative stress; relocates to the perinuclear region in the presence of oxidants	by-3-7	YPL133C	RDS2	0.899942	0.00109825	0.0106221	0.726699	No	6	No	No
YMR296C	Component of serine palmitoyltransferase; responsible along with Lcb2p for the first committed step in sphingolipid synthesis, which is the condensation of serine with palmitoyl-CoA to form 3-ketosphinganine	by-3-7	YPL133C	RDS2	0.371403	0.00291632	-0.027057	0.856904	No	10	No	No
YOR229W	Transcriptional modulator; involved in regulation of meiosis, silencing, and expression of RNR genes; involved in response to replication stress; contains WD repeats; relocalizes to the cytosol in response to hypoxia; WTM2 has a paralog, UME1, that arose from the whole genome duplication	by-3-7	YPL133C	RDS2	0.604531	0.000995111	-0.000173967	0.99926	No	6	No	No
YEL017C-A	Proteolipid associated with plasma membrane H(+)-ATPase (Pma1p); regulates plasma membrane H(+)-ATPase activity; protein abundance increases in response to DNA replication stress; PMP2 has a paralog, PMP1, that arose from the whole genome duplication	by-3-7	YPL133C	RDS2	-0.567171	0.00388101	-0.0066267	0.997278	No	23	No	No
YER022W	Subunit of the RNA polymerase II mediator complex; associates with core polymerase subunits to form the RNA polymerase II holoenzyme; required for basal RNA polymerase II transcription; homozygosity of the human MED17 L371P mutation is associated with infantile cerebral and cerebellar atrophy with poor myelination	by-3-7	YPL133C	RDS2	-0.397278	0.00383239	-0.0104394	0.990941	No	31	No	No
YGL241W	Karyopherin, responsible for nuclear import of specific proteins; cargoes include Spt15p, Sua7p, histones H2A and H2B, and Nap1p; amino terminus shows similarity to those of other importins, particularly Cse1p; localization is primarily nuclear; function is regulated by sumoylation; protein abundance increases in response to DNA replication stress	by-3-7	YPL133C	RDS2	-0.480917	0.0051406	-0.0135039	0.899947	No	23	No	No
YGR216C	Membrane protein involved in the synthesis of GlcNAc-PI; N-acetylglucosaminyl phosphatidylinositol (GlcNAc-PI) is the first intermediate in the synthesis of glycosylphosphatidylinositol (GPI) anchors; human and mouse GPI1p are functional homologs	by-3-7	YPL133C	RDS2	-0.544164	0.000691206	-0.00718156	0.997278	No	23	No	No
YIL035C	Alpha catalytic subunit of casein kinase 2 (CK2); a Ser/Thr protein kinase with roles in cell growth and proliferation; CK2, comprised of CKA1, CKA2, CKB1 and CKB2, has many substrates including transcription factors and all RNA polymerases; regulates Fkh1p-mediated donor preference during mating-type switching	by-3-7	YPL133C	RDS2	-0.393344	0.00504119	-0.00370484	0.997278	No	23	No	No
YLL032C	Protein of unknown function; may interact with ribosomes, based on co-purification experiments; green fluorescent protein (GFP)-fusion protein localizes to the cytoplasm; YLL032C is not an essential gene	by-3-7	YPL133C	RDS2	-0.481717	0.00445746	0.0110974	0.942845	No	23	No	No
YLR227C	Structural component of the meiotic outer plaque; outer plaque is a membrane-organizing center that assembles on the cytoplasmic face of the spindle pole body during meiosis II and triggers the formation of the prospore membrane	by-3-7	YPL133C	RDS2	-0.550251	0.000995111	-0.00348343	0.997278	No	29	Yes	No
YOL149W	Subunit of the Dcp1p-Dcp2p decapping enzyme complex; decapping complex removes the 5' cap structure from mRNAs prior to their degradation; enhances the activity of catalytic subunit Dcp2p; regulated by DEAD box protein Dhh1p; forms cytoplasmic foci upon DNA replication stress	by-3-7	YPL133C	RDS2	-0.428372	0.00213487	0.0026525	0.997278	No	23	No	No
YDR264C	Palmitoyl transferase involved in protein palmitoylation; acts as a negative regulator of pheromone response pathway; required for endocytosis of pheromone receptors; involved in cell shape control; contains ankyrin repeats; AKR1 has a paralog, AKR2, that arose from the whole genome duplication; any of several human homologs encoding DHHC-type zinc fingers (ZDHHC) can complement temperature sensi…	by-3-7	YPL133C	RDS2	0.364448	0.00549321	0.00705119	0.997278	No	18	No	No
YER071C	Protein of unknown function; green fluorescent protein (GFP)-fusion protein localizes to the cytoplasm in a punctate pattern; null mutant is sensitive to expression of the top1-T722A allele	by-3-7	YPL133C	RDS2	-0.602642	0.00662831	0.0033011	0.997278	No	18	No	No
YLR136C	mRNA-binding protein expressed during iron starvation; binds to a sequence element in the 3'-untranslated regions of specific mRNAs to mediate their degradation; involved in iron homeostasis; protein increases in abundance and relative distribution to the nucleus increases upon DNA replication stress; TIS11 has a paralog, CTH1, that arose from the whole genome duplication	by-3-7	YPL133C	RDS2	1.0672	0.00457656	0.00463063	0.815475	No	18	No	No
YNL153C	Subunit of the heterohexameric cochaperone prefoldin complex; prefoldin binds specifically to cytosolic chaperonin and transfers target proteins to it; prefoldin complex also localizes to chromatin of actively transcribed genes in the nucleus and facilitates transcriptional elongation	by-3-7	YPL133C	RDS2	0.692711	0.000807698	-0.00925663	0.975605	No	18	No	No
YNL240C	Subunit of the cytosolic iron-sulfur (FeS) protein assembly machinery; required for maturation of cytosolic and nuclear FeS proteins and for normal resistance to oxidative stress; deficiency results in shortened lifespan and sensitivity to paraquat; homologous to human Narf	by-3-7	YPL133C	RDS2	0.700552	0.00776018	-0.00255788	0.997278	No	22	No	No
YNR015W	Dihydrouridine synthase; member of a family of dihydrouridine synthases including Dus1p, Smm1p, Dus3p, and Dus4p; modifies uridine residues at position 20 of cytoplasmic tRNAs	by-3-7	YPL133C	RDS2	0.717554	0.00916875	-0.0014452	0.997278	No	22	No	No
YNR043W	Mevalonate pyrophosphate decarboxylase; essential enzyme involved in the biosynthesis of isoprenoids and sterols, including ergosterol; acts as a homodimer	by-3-7	YPL133C	RDS2	0.8186	0.00197639	-0.00695097	0.997278	No	18	No	No
YOR382W	Mannoprotein that is incorporated into the cell wall; incorporated via a glycosylphosphatidylinositol (GPI) anchor; involved in the retention of siderophore-iron in the cell wall	by-3-7	YPL133C	RDS2	1.45553	0.00909572	0.00848354	0.0806911	No	20	No	No
YOR383C	Mannoprotein that is incorporated into the cell wall; incorporated via a glycosylphosphatidylinositol (GPI) anchor; involved in the retention of siderophore-iron in the cell wall	by-3-7	YPL133C	RDS2	1.21986	0.00868195	0.0127168	0.208446	No	20	No	No
YCR102C	Putative protein of unknown function; involved in copper metabolism; similar to C. carbonum toxD gene; member of the quinone oxidoreductase family	by-3-7	YPL133C	RDS2	1.05992	0.00197639	-0.000930283	0.997278	No	16	No	No
YGL253W	Hexokinase isoenzyme 2; phosphorylates glucose in cytosol; predominant hexokinase during growth on glucose; represses expression of HXK1, GLK1, induces expression of its own gene; antiapoptotic; phosphorylation/dephosphorylation at Ser14 by kinase Snf1p, phosphatase Glc7p-Reg1p regulates nucleocytoplasmic shuttling of Hxk2p; functions downstream of Sit4p in control of cell cycle, mitochondrial fu…	by-3-7	YPL133C	RDS2	-0.372779	0.00750818	-0.0273954	0.562012	No	26	No	No
YHR190W	Farnesyl-diphosphate farnesyl transferase (squalene synthase); joins two farnesyl pyrophosphate moieties to form squalene in the sterol biosynthesis pathway	by-3-7	YPL133C	RDS2	0.346785	0.00140387	-0.0272635	0.80446	No	16	No	No
YIL051C	Mitochondrial protein required for transamination of isoleucine; but not of valine or leucine; may regulate specificity of branched-chain transaminases Bat1p and Bat2p; induction of expression in response to stress is mediated by a Hog1p-regulated antisense RNA and gene looping; interacts genetically with mitochondrial ribosomal protein genes; MMF1 has a paralog, HMF1, that arose from the whole g…	by-3-7	YPL133C	RDS2	-0.526436	0.00835404	-0.0174891	0.856904	No	16	No	No
YLR447C	Subunit d of the V0 integral membrane domain of V-ATPase; part of the electrogenic proton pump found in the endomembrane system; required for V1 domain assembly on the vacuolar membrane; the V0 integral membrane domain of vacuolar H+-ATPase (V-ATPase) has five subunits	by-3-7	YPL133C	RDS2	-0.30503	0.00197639	-0.0172554	0.933435	No	16	No	No
YNL003C	S-adenosylmethionine transporter of the mitochondrial inner membrane; member of the mitochondrial carrier family; required for biotin biosynthesis and respiratory growth	by-3-7	YPL133C	RDS2	0.813516	0.000165986	-0.0016208	0.997278	No	16	No	No
YNL004W	Poly(A+) RNA-binding protein; key surveillance factor for the selective export of spliced mRNAs from the nucleus to the cytoplasm; preference for intron-containing genes; similar to Npl3p; HRB1 has a paralog, GBP2, that arose from the whole genome duplication	by-3-7	YPL133C	RDS2	0.618369	0.00140387	-0.0902222	0.571811	No	16	No	No
YNL011C	Putative protein of unknown function; YNL011C is not an essential gene	by-3-7	YPL133C	RDS2	0.611282	0.00910906	0.0128894	0.797354	No	16	No	No
YNL014W	Translational elongation factor EF-3; member of the ABC superfamily; stimulates EF-1 alpha-dependent binding of aminoacyl-tRNA by the ribosome; normally expressed in zinc deficient cells; HEF3 has a paralog, YEF3, that arose from the whole genome duplication	by-3-7	YPL133C	RDS2	0.953514	0.00327366	0.00044588	0.997278	No	16	No	No
YNL045W	Leucyl aminopeptidase yscIV with epoxide hydrolase activity; metalloenzyme containing one zinc atom; green fluorescent protein (GFP)-fusion protein localizes to the cytoplasm and nucleus; also known as leukotriene A4 hydrolase	by-3-7	YPL133C	RDS2	1.03373	0.000468952	0.0124647	0.918228	No	16	No	No
YNL047C	Phosphoinositide PI4,5P(2) binding protein, forms a complex with Slm1p; acts downstream of Mss4p in a pathway regulating actin cytoskeleton organization in response to stress; TORC2 complex substrate and effector; SLM2 has a paralog, SLM1, that arose from the whole genome duplication	by-3-7	YPL133C	RDS2	0.76709	0.00346942	-0.00179251	0.997278	No	16	No	No
YNL063W	S-adenosylmethionine-dependent methyltransferase; methylates translational release factor Mrf1p; similar to E.coli PrmC; is not an essential gene	by-3-7	YPL133C	RDS2	0.998732	0.000170566	0.000960739	0.997278	No	16	No	No
YNL072W	Ribonuclease H2 catalytic subunit; removes RNA primers during Okazaki fragment synthesis and errant ribonucleotides misincorporated during DNA replication; role in ribonucleotide excision repair; homolog of RNAse HI; related to human AGS4 which causes Aicardi-Goutieres syndrome	by-3-7	YPL133C	RDS2	0.765407	0.00061161	0.00606842	0.997278	No	16	No	No
YNL073W	Mitochondrial lysine-tRNA synthetase; required for import of both aminoacylated and deacylated forms of tRNA(Lys) into mitochondria and for aminoacylation of mitochondrially encoded tRNA(Lys)	by-3-7	YPL133C	RDS2	0.753944	0.00140387	-0.00431962	0.997278	No	16	No	No
YNL074C	Serine-rich protein of unknown function; predicted to be palmitoylated; overproduction suppresses growth inhibition caused by exposure to immunosuppressant leflunomide; MLF3 has a paralog, VHS2, that arose from the whole genome duplication	by-3-7	YPL133C	RDS2	0.845441	0.000424492	-0.00857343	0.997278	No	16	No	No
YNL079C	Major isoform of tropomyosin; binds to and stabilizes actin cables and filaments, which direct polarized cell growth and the distribution of several organelles; acetylated by the NatB complex and acetylated form binds actin most efficiently; TPM1 has a paralog, TPM2, that arose from the whole genome duplication	by-3-7	YPL133C	RDS2	0.565834	0.00949229	-0.00581192	0.997278	No	26	No	No
YNL081C	Putative mitochondrial ribosomal protein of the small subunit; has similarity to E. coli S13 ribosomal protein; participates in controlling sporulation efficiency; localizes to vacuole in response to H2O2	by-3-7	YPL133C	RDS2	0.579987	0.00503094	-0.00543566	0.997278	No	26	No	No
YNL083W	ADP/ATP transporter; member of the Ca2+-binding subfamily of mitochondrial carriers, with two EF-hand motifs; transport activity of either Sal1p or Pet9p is critical for viability; polymorphic in different S. cerevisiae strains	by-3-7	YPL133C	RDS2	0.572811	0.00197639	0.00911545	0.997278	No	16	No	No
YNL094W	Phosphatidate phosphatase, converts phosphatidate to diacylglycerol; App1p, Pah1p, Dpp1p, and Lpp1p are responsible for all the phosphatidate phosphatase activity; component of cortical actin patches; interacts with components of endocytic pathway	by-3-7	YPL133C	RDS2	0.885161	0.000906986	0.00122792	0.997278	No	16	No	No
YNL097C	Component of the Rpd3L histone deacetylase complex; involved in transcriptional regulation of PHO5; affects termination of snoRNAs and cryptic unstable transcripts (CUTs); C-terminus shares significant sequence identity with the human candidate tumor suppressor p33-ING1 and its isoform ING3	by-3-7	YPL133C	RDS2	0.64856	0.00385281	0.00129866	0.997278	No	16	No	No
YNL098C	GTP-binding protein; regulates nitrogen starvation response, sporulation, and filamentous growth; farnesylation and palmitoylation required for activity and localization to plasma membrane; homolog of mammalian Ras proto-oncogenes; RAS2 has a paralog, RAS1, that arose from the whole genome duplication	by-3-7	YPL133C	RDS2	0.685697	0.00191434	0.00454468	0.997278	No	26	No	No
YNL116W	Ubiquitin-protein ligase (E3); controls septin dynamics and spindle position checkpoint (SPOC) with ligase Dma1p by regulating recruitment of Elm1p to bud neck; regulates levels of eIF2 subunit Gcd11p, as well as abundance, localization, and ubiquitination of Cdk inhibitory kinase Swe1p; ortholog of human RNF8, similar to human Chfr; contains FHA and RING finger domains; DMA2 has a paralog, DMA1,…	by-3-7	YPL133C	RDS2	0.537799	0.00269522	-0.00553455	0.997278	No	16	Yes	No
YNL118C	Catalytic subunit of Dcp1p-Dcp2p decapping enzyme complex; removes 5' cap structure from mRNAs prior to their degradation; also enters nucleus and positively regulates transcription initiation; nudix hydrolase family member; forms cytoplasmic foci upon DNA replication stress; human homolog DCP2 complements yeast dcp2 thermosensitive mutant	by-3-7	YPL133C	RDS2	0.573765	0.00377217	-0.00165116	0.997278	No	16	No	No
YNL136W	Subunit of the NuA4 histone acetyltransferase complex; NuA4 acetylates the N-terminal tails of histones H4 and H2A	by-3-7	YPL133C	RDS2	0.61648	0.00916875	0.00924785	0.997278	No	25	No	No
YNL148C	Alpha-tubulin folding protein; similar to mammalian cofactor B; Alf1p-GFP localizes to cytoplasmic microtubules; required for the folding of alpha-tubulin and may play an additional role in microtubule maintenance	by-3-7	YPL133C	RDS2	0.688804	0.00109825	3.28e-05	0.999722	No	26	No	No
YNL152W	Essential protein that associates with contractile actomyosin ring; required for ingression of the plasma membrane into the bud neck during cytokinesis; C2 domain, a membrane targeting module, is required for function; activates chitin synthase activity of Chs2p during cytokinesis	by-3-7	YPL133C	RDS2	0.700392	0.00225218	-0.000569653	0.998817	No	16	No	No
YNL156C	Protein involved in regulation of sterol biosynthesis; specifically stabilizes Hmg2p, one of two HMG-CoA isoenzymes that catalyze the rate-limiting step in sterol biosynthesis; homolog of mammalian INSIG proteins; NSG2 has a paralog, NSG1, that arose from the whole genome duplication	by-3-7	YPL133C	RDS2	0.514238	0.00496467	0.00157356	0.997278	No	26	No	No
YNL157W	Protein required for initiation of G0 program; prevents degradation of nutrient-regulated mRNAs via the 5'-3' mRNA decay pathway; phosphorylated by Rim15p; GFP protein localizes to the cytoplasm and nucleus; IGO1 has a paralog, IGO2, that arose from the whole genome duplication	by-3-7	YPL133C	RDS2	1.16426	0.000245627	0.00485844	0.997278	No	16	No	No
YNL158W	Essential component of GPI-mannosyltransferase II; complex is responsible for second mannose addition to GPI precursors as a partner of Gpi18p; required for maturation of Gas1p and Pho8p; has synthetic genetic interactions with secretory pathway genes	by-3-7	YPL133C	RDS2	0.877417	0.000162847	-0.00463267	0.997278	No	16	No	No
YNL167C	Basic leucine zipper transcription factor of the ATF/CREB family; forms a complex with Tup1p and Cyc8p to both activate and repress transcription; cytosolic and nuclear protein involved in osmotic and oxidative stress responses	by-3-7	YPL133C	RDS2	0.968814	0.00276739	0.00101779	0.997278	No	25	No	No
YNL169C	Phosphatidylserine decarboxylase of the mitochondrial inner membrane; converts phosphatidylserine to phosphatidylethanolamine; regulates mitochondrial fusion and morphology by affecting lipid mixing in the mitochondrial membrane and by influencing the ratio of long to short forms of Mgm1p; partly exposed to the mitochondrial intermembrane space; autocatalytically processed	by-3-7	YPL133C	RDS2	0.616235	0.00346942	-0.0116527	0.9264	No	26	No	No
YNL183C	Protein kinase; stabilizes several plasma membrane amino acid transporters by antagonizing their ubiquitin-mediated degradation; phosphorylates Aly2p; negatively regulates Ldb19p-mediated endocytosis through phosphorylation of Ldb19p, which prevents its association with the plasma membrane; Npr1p activity is negatively regulated via phosphorylation by the TOR complex; NPR1 has a paralog, PRR2, th…	by-3-7	YPL133C	RDS2	0.597162	0.00193853	-0.00899109	0.997278	No	25	No	No
YNL193W	Putative protein of unknown function; exhibits a two-hybrid interaction with Yhr151cp in a large-scale analysis	by-3-7	YPL133C	RDS2	0.780342	0.00322316	0.0083885	0.979403	No	16	No	No
YNL208W	Protein of unknown function; may interact with ribosomes, based on co-purification experiments; authentic, non-tagged protein is detected in purified mitochondria in high-throughput studies; potential orthologs found in other fungi	by-3-7	YPL133C	RDS2	1.69686	0.000600266	0.00364272	0.997278	No	16	No	No
YNL212W	Cytoplasmic protein of unknown function; possibly involved in vacuolar protein degradation; not essential for proteasome-dependent degradation of fructose-1,6-bisphosphatase (FBPase); null mutants exhibit normal growth; contains two PH-like domains	by-3-7	YPL133C	RDS2	0.704592	0.00140387	0.00241331	0.997278	No	16	No	No
YNL213C	Protein of unknown function; null mutant lacks mitochondrial DNA and cannot grow on glycerol; the authentic, non-tagged protein is detected in highly purified mitochondria in high-throughput studies	by-3-7	YPL133C	RDS2	0.705666	0.0034307	0.0036131	0.997278	No	25	No	No
YNL215W	Protein that associates with the INO80 chromatin remodeling complex; associates with the INO80 complex under low-salt conditions; essential for growth under anaerobic conditions; protein abundance increases in response to DNA replication stress	by-3-7	YPL133C	RDS2	0.735858	0.00193853	0.00175307	0.997278	No	26	No	No
YNL223W	Conserved cysteine protease required for autophagy; cleaves Atg8p to a form required for autophagosome and Cvt vesicle generation	by-3-7	YPL133C	RDS2	0.757026	0.00314709	0.014856	0.797354	No	16	No	No
YNL224C	Protein that stimulates the ATPase and helicase activities of Prp43p; acts with Prp43p to stimulate 18s rRNA maturation by Nob1p; overexpression antagonizes the suppression of splicing defects by spp382 mutants; component of pre-ribosomal particles; relocalizes from nucleus to nucleolus upon DNA replication stress	by-3-7	YPL133C	RDS2	0.583805	0.00677783	-0.00390486	0.997278	No	25	No	No
YNL230C	Elongin A; F-box protein that forms a heterodimer with Elc1p and is required for ubiquitin-dependent degradation of the RNA Polymerase II subunit Rpo21p; subunit of the Elongin-Cullin-Socs (ECS) ligase complex	by-3-7	YPL133C	RDS2	0.690763	0.00309161	-0.005219	0.997278	No	16	No	No
YNL239W	Cysteine aminopeptidase with homocysteine-thiolactonase activity; protects cells against homocysteine toxicity; has bleomycin hydrolase activity in vitro; transcription is regulated by galactose via Gal4p; orthologous to human BLMH	by-3-7	YPL133C	RDS2	0.729824	0.00397296	-0.00285557	0.997278	No	26	No	No
YNL241C	Glucose-6-phosphate dehydrogenase (G6PD); catalyzes the first step of the pentose phosphate pathway; involved in adapting to oxidative stress; protein abundance increases in response to DNA replication stress; homolog of human G6PD which is deficient in patients with hemolytic anemia; human G6PD can complement yeast zwf1 null mutant	by-3-7	YPL133C	RDS2	0.629392	0.00482992	0.0022188	0.997278	No	26	No	No
YNL243W	Adaptor protein that links actin to clathrin and endocytosis; involved in membrane cytoskeleton assembly and cell polarization; present in the actin cortical patch of the emerging bud tip; dimer in vivo	by-3-7	YPL133C	RDS2	0.574679	0.00194071	-0.0124223	0.942845	No	16	No	No
YNL288W	Component of the CCR4-NOT transcriptional complex; evolutionarily conserved; involved in controlling mRNA initiation, elongation, and degradation; binds Cdc39p	by-3-7	YPL133C	RDS2	0.456699	0.00394168	-0.0042573	0.997278	No	26	No	No
YNL293W	Rab GTPase-activating protein; regulates endocytosis via inactivation of Vps21p at endosomes and vacuole fusion via inactivation of Ypt7p at vacuoles; also acts on Ypt52p and Sec4p; localizes to plasma membrane, sites of polarized growth; relocalizes from bud neck to cytoplasm upon DNA replication stress; similar to TBC-domain Tre2 oncogene; MSB3 has a paralog, MSB4, that arose from the whole gen…	by-3-7	YPL133C	RDS2	0.570809	0.0080021	0.0171283	0.797354	No	16	No	No
YNL294C	pH sensor molecule, component of the RIM101 pathway; has a role in cell wall construction and alkaline pH response; is glycosylated and phosphorylated; interacts with Dfg16p and Rim9p to form a pH-sensing complex; localization to the plasma membrane is dependent on Dfg16p and Rim9p; has similarity to A. nidulans PalH	by-3-7	YPL133C	RDS2	0.696484	0.00188697	0.00773396	0.997278	No	16	No	No
YNL304W	Rab GTPase; Myo2p-binding protein implicated in mother-to-bud transport of cortical endoplasmic reticulum (ER), late Golgi, and mitochondria during cell division; function is regulated at multiple levels; abundance of active Ypt11p forms is controlled by phosphorylation status and degradation; normally a low-abundance protein whose ER localization is only detected when protein is highly over expr…	by-3-7	YPL133C	RDS2	0.770876	0.00255499	0.00579784	0.997278	No	26	No	No
YNL305C	Protein involved in apoptosis; variously described as containing a BCL-2 homology (BH3) domain or as a member of the BAX inhibitor family; reported to promote apoptosis under some conditions and to inhibit it in others; localizes to ER and vacuole; may link the unfolded protein response to apoptosis via regulation of calcium-mediated signaling; translocates to mitochondria under apoptosis-inducin…	by-3-7	YPL133C	RDS2	0.960468	0.00493952	-0.00143824	0.997278	No	26	No	No
YNL322C	Cell wall glycoprotein involved in beta-glucan assembly; serves as a K1 killer toxin membrane receptor	by-3-7	YPL133C	RDS2	0.77436	0.00409978	-0.0120174	0.942845	No	26	No	No
YNR006W	Endosomal protein that forms a complex with Hse1p; required for recycling Golgi proteins, forming lumenal membranes and sorting ubiquitinated proteins destined for degradation; has Ubiquitin Interaction Motifs which bind ubiquitin (Ubi4p)	by-3-7	YPL133C	RDS2	1.03651	0.00176504	0.00236986	0.997278	No	16	No	No
YNR007C	E2-like enzyme; involved in autophagy and cytoplasm-to-vacuole targeting (Cvt) pathway; plays a role in formation of Atg8p-phosphatidylethanolamine conjugates, which are involved in membrane dynamics during autophagy and Cvt; interaction with Atg8p regulated by acetylation by NuA4 histone acetyltransferase Esa1p while attenuation of Atg3 acetylation is mediated by histone deacetylase Rpd3p; Atg12…	by-3-7	YPL133C	RDS2	1.00887	0.00197639	0.00209696	0.997278	No	16	No	No
YNR010W	Subunit of the RNA polymerase II mediator complex; associates with core polymerase subunits to form the RNA polymerase II holoenzyme; component of the Middle domain of mediator; required for regulation of RNA polymerase II activity; relocalizes to the cytosol in response to hypoxia	by-3-7	YPL133C	RDS2	0.89048	0.00720214	0.00490602	0.997278	No	16	No	No
YNR019W	Acyl-CoA:sterol acyltransferase; endoplasmic reticulum enzyme that contributes the major sterol esterification activity in the presence of oxygen; ARE2 has a paralog, ARE1, that arose from the whole genome duplication	by-3-7	YPL133C	RDS2	0.85683	0.00133503	0.00299174	0.997278	No	16	No	No
YNR033W	Para-aminobenzoate (PABA) synthase; has similarity to Escherichia coli PABA synthase components PabA and PabB; required for the synthesis of para-aminobenzoic acid, an important intermediate for folate and ubiquinone Q biosynthesis; protein abundance increases in response to DNA replication stress	by-3-7	YPL133C	RDS2	0.843873	0.00133503	-0.00297851	0.997278	No	16	No	No
YNR035C	Subunit of the ARP2/3 complex; ARP2/3 is required for the motility and integrity of cortical actin patches; required for cortical localization of calmodulin	by-3-7	YPL133C	RDS2	0.590828	0.00614324	0.00245538	0.997278	No	26	No	No
YNR036C	Mitochondrial protein; may interact with ribosomes based on co-purification experiments; similar to E. coli and human mitochondrial S12 ribosomal proteins	by-3-7	YPL133C	RDS2	0.639645	0.00541865	0.00187797	0.997278	No	26	No	No
YNR037C	Mitochondrial ribosomal protein of the small subunit; has similarity to E. coli S19 ribosomal protein	by-3-7	YPL133C	RDS2	1.0451	0.00380646	0.00763809	0.960925	No	16	No	No
YNR038W	Essential protein involved in ribosome biogenesis; putative ATP-dependent RNA helicase of the DEAD-box protein family; human homolog DDX51 complements yeast dbp6 mutant	by-3-7	YPL133C	RDS2	0.562187	0.00986775	0.00190622	0.997278	No	16	No	No
YNR047W	Ser/Thr protein kinase; phosphorylates several aminophospholipid translocase family members, regulating phospholipid translocation and membrane asymmetry; phosphorylates and inhibits upstream inhibitory kinase, Ypk1p; localizes to the cytoplasm, early endosome/TGN compartments and thplasma membrane; localizes to the shmoo tip where it has a redundant role in the cellular response to mating pherom…	by-3-7	YPL133C	RDS2	1.07891	0.00036462	-0.0207606	0.579009	No	16	No	No
YNR055C	Putative transporter in the major facilitator superfamily; member of the 12-spanner drug:H(+) antiporter DHA1 family; mutations in membrane-spanning domains permit cation and histidinol uptake	by-3-7	YPL133C	RDS2	0.541164	0.0080021	-0.00978275	0.969408	No	16	No	No
YNR060W	Ferric reductase; reduces a specific subset of siderophore-bound iron prior to uptake by transporters; expression induced by low iron levels	by-3-7	YPL133C	RDS2	0.672728	0.00263028	0.00574454	0.896084	No	16	No	No
YNR064C	Epoxide hydrolase; member of the alpha/beta hydrolase fold family; may have a role in detoxification of epoxides	by-3-7	YPL133C	RDS2	1.23251	0.00454508	0.00388086	0.982157	No	16	No	No
YNR070W	Putative transporter of the ATP-binding cassette (ABC) family; role in plasma membrane sterol incorporation; implicated in pleiotropic drug resistance; provides resistance to ethanol stress and contributes to a decreased intracellular accumulation of ethanol; the authentic, non-tagged protein is detected in highly purified mitochondria in high-throughput studies	by-3-7	YPL133C	RDS2	0.8528	0.00157238	0.00641582	0.9722	No	16	No	No
YPL145C	One of seven members of the yeast oxysterol binding protein family; involved in negative regulation of Sec14p-dependent Golgi complex secretory functions, peripheral membrane protein that localizes to the Golgi complex; KES1 has a paralog, HES1, that arose from the whole genome duplication	by-3-7	YPL133C	RDS2	-0.395068	0.00140387	-0.0180103	0.923523	No	26	No	No
YPR124W	High-affinity copper transporter of plasma membrane; mediates nearly all copper uptake under low copper conditions; transcriptionally induced at low copper levels and degraded at high copper levels; protein increases in abundance and relocalizes from nucleus to plasma membrane upon DNA replication stress; human homolog SLC31A1 can complement a yeast ctr1 ctr3 double deletion	by-3-7	YPL133C	RDS2	-0.592024	0.00835404	0.00825949	0.924478	No	16	No	No
YOL143C	Lumazine synthase (DMRL synthase); catalyzes synthesis of immediate precursor to riboflavin; DMRL synthase stands for 6,7-dimethyl-8-ribityllumazine synthase	by-3-7	YPL133C	RDS2	-1.74578	1.1e-35	-1.441	1.54e-45	Yes	19	No	No
YBL055C	3'-->5' exonuclease and endonuclease with a possible role in apoptosis; has similarity to mammalian and C. elegans apoptotic nucleases	by-3-7	YPL133C	RDS2	0.454368	0.00133503	0.00120041	0.997278	No	19	No	No
YBR036C	Endoplasmic reticulum membrane protein; required for mannosylation of inositolphosphorylceramide and for growth at high calcium concentrations; protein abundance increases in response to DNA replication stress	by-3-7	YPL133C	RDS2	0.388136	0.00698232	-0.0069054	0.997278	No	19	No	No
YBR295W	Cadmium transporting P-type ATPase; may also have a role in copper and iron homeostasis; stabilized by Cd binding, which prevents ubiquitination; S288C and other lab strains contain a G970R mutation which eliminates Cd transport function	by-3-7	YPL133C	RDS2	1.05038	0.000165986	0.00889703	0.901145	No	19	No	No
YDL243C	Putative aryl-alcohol dehydrogenase; involved in oxidative stress response; similar to P. chrysosporium aryl-alcohol dehydrogenase; expression induced in cells treated with the mycotoxin patulin; members of the AAD gene family comprise three pairs (AAD3 + AAD15, AAD6/AAD16 + AAD4, AAD10 + AAD14) whose two genes are more related to one another than to other members of the family	by-3-7	YPL133C	RDS2	0.720204	0.000989915	0.00374896	0.997278	No	19	No	No
YDR207C	Rpd3L histone deacetylase complex subunit; key transcriptional regulator of early meiotic genes; involved in chromatin remodeling and transcriptional repression via DNA looping; binds URS1 upstream regulatory sequence, represses transcription by recruiting conserved histone deacetylase Rpd3p (through co-repressor Sin3p) and chromatin-remodeling factor Isw2p; couples metabolic responses to nutriti…	by-3-7	YPL133C	RDS2	0.399046	0.00587105	-0.00530862	0.997278	No	19	No	No
YDR293C	Translational repressor with a role in polar growth and wall integrity; regulated by Cbk1p phosphorylation to effect bud-specific translational control and localization of specific mRNAs; interacts with TOR pathway components; contains a functional N-terminal nuclear localization sequence and nucleocytoplasmic shuttling appears to be critical to Ssd1p function	by-3-7	YPL133C	RDS2	0.723369	0.00499041	0.000712909	0.997278	No	19	No	No
YGL006W	Vacuolar Ca2+ ATPase involved in depleting cytosol of Ca2+ ions; prevents growth inhibition by activation of calcineurin in the presence of elevated concentrations of calcium; similar to mammalian PMCA1a	by-3-7	YPL133C	RDS2	0.893087	0.00767967	0.00590375	0.939078	No	19	No	No
YIL108W	Putative metalloendopeptidase; forms cytoplasmic foci upon DNA replication stress	by-3-7	YPL133C	RDS2	0.616035	0.00170053	0.00432712	0.997278	No	19	No	No
YKL213C	WD repeat protein required for ubiquitin-mediated protein degradation; ubiquitin binding cofactor that complexes with Cdc48p; required for ribophagy; controls cellular ubiquitin concentration; promotes efficient NHEJ in postdiauxic/stationary phase; facilitates N-terminus-dependent proteolysis of centromeric histone H3 (Cse4p) for faithful chromosome segregation; protein increases in abundance an…	by-3-7	YPL133C	RDS2	0.518555	0.00383239	0.00880773	0.997278	No	19	No	No
YLR120C	Aspartic protease; hyperglycosylated member of the yapsin family of proteases, attached to the plasma membrane via a glycosylphosphatidylinositol (GPI) anchor; involved in nutrient limitation-induced cleavage of the extracellular inhibitory domain of signaling mucin Msb2p, resulting in activation of the filamentous growth MAPK pathway; involved with other yapsins in the cell wall integrity respon…	by-3-7	YPL133C	RDS2	1.03672	0.00400783	0.00218902	0.997278	No	19	No	No
YLR138W	Na+/H+ antiporter; involved in sodium and potassium efflux through the plasma membrane; required for alkali cation tolerance at acidic pH	by-3-7	YPL133C	RDS2	0.382885	0.00612817	0.0014093	0.997278	No	19	No	No
YLR234W	DNA Topoisomerase III; conserved protein that functions in a complex with Sgs1p and Rmi1p to relax single-stranded negatively-supercoiled DNA preferentially; DNA catenation/decatenation activity is stimulated by RPA and Sgs1p-Top3p-Rmi1p; involved in telomere stability and regulation of mitotic recombination	by-3-7	YPL133C	RDS2	0.71023	0.00312404	0.0102501	0.815475	No	19	No	No
YML020W	Putative protein of unknown function	by-3-7	YPL133C	RDS2	0.670514	0.000691206	0.00637452	0.997278	No	19	No	No
YML038C	Putative nucleotide sugar transporter; has similarity to Vrg4p	by-3-7	YPL133C	RDS2	0.47113	0.00455227	0.0305592	0.797354	No	19	No	No
YMR266W	Membrane protein of unknown function; overexpression suppresses NaCl sensitivity of sro7 mutant cells by restoring sodium pump (Ena1p) localization to the plasma membrane	by-3-7	YPL133C	RDS2	0.60669	0.00061161	-0.00822786	0.982157	No	19	No	No
YNL278W	Part of the CCR4-NOT transcriptional regulatory complex; involved in controlling mRNA initiation, elongation, and degradation; contains a PH-like domain; CAF120 has a paralog, SKG3, that arose from the whole genome duplication	by-3-7	YPL133C	RDS2	1.29617	0.000468952	0.0110499	0.80446	No	19	No	No
YNL311C	F-box protein of unknown function; predicted to be part of an SCF ubiquitin protease complex; involved in regulating protein levels of sulfur metabolism enzymes; may interact with ribosomes, based on co-purification experiments	by-3-7	YPL133C	RDS2	0.900052	0.00687045	0.0105251	0.879262	No	19	No	No
YOR219C	Dipeptidyl aminopeptidase; Golgi integral membrane protein that cleaves on the carboxyl side of repeating -X-Ala- sequences, required for maturation of alpha factor, transcription is induced by a-factor	by-3-7	YPL133C	RDS2	0.61605	0.00717967	0.00212473	0.997278	No	19	No	No
YOR299W	Member of the ChAPs family (Chs5p-Arf1p-binding proteins); members include Bch1p, Bch2p, Bud7p, and Chs6p; ChAPs family proteins form the exomer complex with Chs5p to mediate export of specific cargo proteins, including Chs3p, from the Golgi to the plasma membrane; BUD7 has a paralog, BCH1, that arose from the whole genome duplication	by-3-7	YPL133C	RDS2	0.587019	0.000995111	0.000930988	0.997278	No	19	No	No
YOR328W	ATP-binding cassette (ABC) transporter; multidrug transporter involved in the pleiotropic drug resistance network; regulated by Pdr1p and Pdr3p	by-3-7	YPL133C	RDS2	0.631254	0.0016656	0.00613522	0.997278	No	19	No	No
YPL066W	Regulator of Rho1p signaling, cofactor of Tus1p; required for the localization of Tus1p during all phases of cytokinesis; green fluorescent protein (GFP)-fusion protein localizes to the bud neck and cytoplasm; null mutant is viable and exhibits growth defect on a non-fermentable (respiratory) carbon source	by-3-7	YPL133C	RDS2	0.39028	0.00496467	0.00716871	0.997278	No	19	No	No
YPL089C	MADS-box transcription factor; component of the protein kinase C-mediated MAP kinase pathway involved in the maintenance of cell integrity; phosphorylated and activated by the MAP-kinase Slt2p; RLM1 has a paralog, SMP1, that arose from the whole genome duplication	by-3-7	YPL133C	RDS2	0.503706	0.00503094	0.0139666	0.907153	No	19	No	No
YCR005C	Citrate synthase, peroxisomal isozyme involved in glyoxylate cycle; catalyzes condensation of acetyl coenzyme A and oxaloacetate to form citrate; expression is controlled by Rtg1p and Rtg2p transcription factors; SCF-Ucc1 regulates level of Cit2p to maintain citrate homeostasis; oxaloacetate-dependent positive feedback loop inhibits Cit2p ubiquitination; CIT2 has a paralog, CIT1, that arose from …	by-3-7	YPL133C	RDS2	1.41084	0.00913143	0.00508858	0.890365	No	47	No	No
YGR161C	Putative component of the protein phosphatase type 2A complex	by-3-7	YPL133C	RDS2	1.05244	0.00624183	0.005424	0.954209	No	47	No	No
YJL213W	Protein of unknown function that may interact with ribosomes; periodically expressed during the yeast metabolic cycle; phosphorylated in vitro by the mitotic exit network (MEN) kinase complex, Dbf2p/Mob1p	by-3-7	YPL133C	RDS2	1.34533	0.00496467	0.0208355	0.157847	No	47	No	No
YNL104C	Alpha-isopropylmalate synthase (2-isopropylmalate synthase); the main isozyme responsible for the first step in the leucine biosynthesis pathway; LEU4 has a paralog, LEU9, that arose from the whole genome duplication	by-3-7	YPL133C	RDS2	0.907083	0.00657945	-0.00128467	0.997278	No	27	No	No
YBL059C-A	Protein involved in respiratory chain complex assembly or maintenance; protein of the mitochondrial intermembrane space; contains twin Cx9C motifs that can form coiled coil-helix-coiled-coil helix fold	by-3-7	YPL133C	RDS2	-0.690694	0.00959932	-0.00377827	0.997278	No	32	No	No
YHR047C	Arginine/alanine amino peptidase; overproduction stimulates glycogen accumulation; AAP1 has a paralog, APE2, that arose from the whole genome duplication	by-3-7	YPL133C	RDS2	0.409274	0.00346942	0.296974	0.0247191	No	42	No	No
YOR270C	Subunit a of vacuolar-ATPase V0 domain; one of two isoforms (Vph1p and Stv1p); Vph1p is located in V-ATPase complexes of the vacuole while Stv1p is located in V-ATPase complexes of the Golgi and endosomes; relative distribution to the vacuolar membrane decreases upon DNA replication stress; human homolog ATP6V0A4 implicated in renal tubular acidosis, can complement yeast null mutant	by-3-7	YPL133C	RDS2	-0.265938	0.000995111	-0.0181584	0.942845	No	42	No	No
YDR117C	Protein of unknown function that associates with ribosomes; has a putative RNA binding domain; in mammals the corresponding protein, eIF2D, has been shown to possess translation initiation factor activity	by-3-7	YPL133C	RDS2	-0.573509	0.000245627	0.000964086	0.997278	No	57	No	No
YGR099W	Subunit of the ASTRA complex, involved in chromatin remodeling; subunit of the telomere cap complex DNA-binding protein specific to single-stranded yeast telomeric DNA repeats, required for telomere length regulation and telomere position effect; involved in the stability or biogenesis of PIKKs such as TORC1	by-3-7	YPL133C	RDS2	-0.486751	0.0042859	-0.0101174	0.951261	No	57	No	No
YGR199W	Protein O-mannosyltransferase; transfers mannose from dolichyl phosphate-D-mannose to protein serine/threonine residues of secretory proteins; reaction is essential for cell wall rigidity; member of a family of mannosyltransferases	by-3-7	YPL133C	RDS2	-0.390477	0.00955107	0.0130325	0.942845	No	28	No	No
YHR172W	Component of the microtubule-nucleating Tub4p (gamma-tubulin) complex; interacts with Spc110p at the spindle pole body (SPB) inner plaque and with Spc72p at the SPB outer plaque	by-3-7	YPL133C	RDS2	-0.690303	0.00562793	-3.2e-05	0.999722	No	57	Yes	No
YJL091C	Protein involved in the inositol acylation of GlcN-PI; the inositol acylation of glucosaminyl phosphatidylinositol (GlcN-PI) forms glucosaminyl(acyl)phosphatidylinositol (GlcN(acyl)PI), an intermediate in the biosynthesis of glycosylphosphatidylinositol (GPI) anchors	by-3-7	YPL133C	RDS2	-0.488099	0.00346942	0.00269308	0.997278	No	28	No	No
YKL042W	Central plaque component of spindle pole body (SPB); involved in SPB duplication, may facilitate attachment of the SPB to the nuclear membrane	by-3-7	YPL133C	RDS2	-0.652367	0.00237284	0.00145564	0.997278	No	57	Yes	No
YKL049C	Histone H3-like centromere protein; associated with promoters, accessible chromatin, RNAPII-bound regions; phosphorylated Cse4p associates with centromeres; required for proper kinetochore function; levels regulated by E3 ubiquitin ligase Psh1p; phosphorylation may destabilize defective kinetochores to promote bi-orientation; ubiquitination of N-terminus regulates proteolysis for faithful chromos…	by-3-7	YPL133C	RDS2	-0.43562	0.00983981	-0.00472006	0.997278	No	57	No	No
YLR045C	Microtubule-associated protein (MAP) of the XMAP215/Dis1 family; regulates microtubule dynamics during spindle orientation and metaphase chromosome alignment; interacts with spindle pole body component Spc72p	by-3-7	YPL133C	RDS2	-0.65122	6.59e-05	-0.0118097	0.879262	No	57	Yes	No
YLR424W	Essential protein that forms a dimer with Ntr2p; also forms a trimer, with Ntr2p and Prp43p, that is involved in spliceosome disassembly; found also in a multisubunit complex with the splicing factor Clf1p; suppressor of prp38-1 mutation	by-3-7	YPL133C	RDS2	-0.537987	0.0056927	-0.00614225	0.997278	No	57	No	No
YPL129W	Subunit of TFIID, TFIIF, INO80, SWI/SNF, and NuA3 complexes; involved in RNA polymerase II transcription initiation and in chromatin modification; contains a YEATS domain	by-3-7	YPL133C	RDS2	-0.329953	0.00949229	-0.0179518	0.901145	No	28	No	No
YBR296C	Plasma membrane Na+/Pi cotransporter; active in early growth phase; similar to phosphate transporters of Neurospora crassa; transcription regulated by inorganic phosphate concentrations and Pho4p; mutations in related human transporter genes hPit1 and hPit2 are associated with hyperphosphatemia-induced calcification of vascular tissue and familial idiopathic basal ganglia calcification	by-3-7	YPL133C	RDS2	2.37945	0.00388101	0.00680156	0.290166	No	37	No	No
YBR067C	Major cell wall mannoprotein with possible lipase activity; transcription is induced by heat- and cold-shock; member of the Srp1p/Tip1p family of serine-alanine-rich proteins	by-3-7	YPL133C	RDS2	1.11222	0.00176504	-0.000660335	0.997278	No	39	No	No
YGL039W	Aldehyde reductase; reduces aliphatic aldehyde substrates using NADH as cofactor; shown to reduce carbonyl compounds to chiral alcohols	by-3-7	YPL133C	RDS2	0.740761	0.00120872	0.0217522	0.797354	No	39	No	No
YFR050C	Beta 7 subunit of the 20S proteasome	by-3-7	YPL133C	RDS2	0.362427	0.00767967	-0.00636787	0.997278	No	41	No	No
YGL088W	Putative protein of unknown function; conserved across S. cerevisiae strains; partially overlaps snR10, a snoRNA required for preRNA processing	by-3-7	YPL133C	RDS2	-0.873776	0.00767967	0.000669108	0.997278	No	41	No	No
YGL213C	Ski complex component and WD-repeat protein; mediates 3'-5' RNA degradation by the cytoplasmic exosome; also required for meiotic double-strand break recombination; null mutants have superkiller phenotype	by-3-7	YPL133C	RDS2	-0.350948	0.00835404	-0.0101085	0.982157	No	41	No	No
YLL055W	High-affinity cysteine-specific transporter; has similarity to the Dal5p family of transporters; green fluorescent protein (GFP)-fusion protein localizes to the endoplasmic reticulum; YCT1 is not an essential gene	by-3-7	YPL133C	RDS2	0.642386	0.00647103	0.00876867	0.857439	No	41	No	No
YNL078W	Protein localized in the bud neck at G2/M phase; physically interacts with septins; possibly involved in a mitotic signaling network	by-3-7	YPL133C	RDS2	0.917082	0.000165986	0.0166862	0.797354	No	41	No	No
YNL080C	Protein involved in N-glycosylation; deletion mutation confers sensitivity to exidative stress and shows synthetic lethality with mutations in the spindle checkpoint genes BUB3 and MAD1; YNL080C is not an essential gene	by-3-7	YPL133C	RDS2	0.748591	0.000107052	0.00694288	0.997278	No	41	No	No
YNL097C-B	Putative protein of unknown function	by-3-7	YPL133C	RDS2	0.781771	0.00337911	0.00667869	0.939078	No	41	No	No
YNL155W	Protein with a role in the ubiquitin-proteasome pathway; interacts with ubiquitinated protein, Cdc48p and the proteasomal regulatory particle; may protect cells from trivalent metalloid induced proteotoxicity; contains a PACE promoter element and is co-regulated with proteasome subunit genes; AN1-type zinc finger protein, with DHHC and ubiquitin-like domains (UBL); ortholog of ZFAND1, a human gen…	by-3-7	YPL133C	RDS2	0.511607	0.00647103	6.63e-05	0.99926	No	41	No	No
YNL321W	Calcium/H+ antiporter localized to the endoplasmic reticulum membrane; member of the calcium exchanger (CAX) family; potential Cdc28p substrate	by-3-7	YPL133C	RDS2	0.843235	0.00051517	-0.0152863	0.896084	No	41	No	No
YGL030W	Ribosomal 60S subunit protein L30; involved in pre-rRNA processing in the nucleolus; autoregulates splicing of its transcript; homologous to mammalian ribosomal protein L30, no bacterial homolog	by-3-7	YPL133C	RDS2	-0.458377	0.00156392	0.00843109	0.979433	No	44	No	No
YCR024C-A	Regulatory subunit for the plasma membrane H(+)-ATPase Pma1p; small single-membrane span proteolipid; forms unique helix and positively charged cytoplasmic domain that is able to specifically segregate phosphatidylserines; PMP1 has a paralog, PMP2, that arose from the whole genome duplication	by-3-7	YPL133C	RDS2	-0.899448	0.00989475	-0.0070608	0.974121	No	48	No	No
YDR033W	Protein that localizes primarily to the plasma membrane; also found at the nuclear envelope; long-lived protein that is asymmetrically retained in the plasma membrane of mother cells; the authentic, non-tagged protein is detected in mitochondria in a phosphorylated state; null mutation confers sensitivity to acetic acid	by-3-7	YPL133C	RDS2	-1.16274	0.00436275	-0.0123684	0.0247191	No	48	No	No
YDR476C	Putative protein of unknown function; green fluorescent protein (GFP)-fusion protein localizes to the endoplasmic reticulum; YDR476C is not an essential gene	by-3-7	YPL133C	RDS2	0.571359	0.00133503	0.00103006	0.997278	No	48	No	No
YKR080W	NAD-dependent 5,10-methylenetetrahydrafolate dehydrogenase; plays a catalytic role in oxidation of cytoplasmic one-carbon units; expression is regulated by Bas1p and Bas2p, repressed by adenine, and may be induced by inositol and choline	by-3-7	YPL133C	RDS2	-0.648354	0.00868195	-0.0051909	0.99372	No	52	No	No
YLL052C	Water channel that mediates water transport across cell membranes; only expressed in proliferating cells; controlled by osmotic signals; may be involved in freeze tolerance; disrupted by a stop codon in many S. cerevisiae strains	by-3-7	YPL133C	RDS2	1.64066	0.00036462	0.000797284	0.997278	No	54	No	No
YOR010C	Putative cell wall mannoprotein; member of the Srp1p/Tip1p family of serine-alanine-rich proteins; transcription is induced by cold shock and anaerobiosis; TIR2 has a paralog, TIR3, that arose from the whole genome duplication	by-3-7	YPL133C	RDS2	1.0438	0.000245627	-0.000813311	0.997278	No	54	No	No
YBR182C	MADS-box transcription factor involved in osmotic stress response; SMP1 has a paralog, RLM1, that arose from the whole genome duplication	by-3-7	YPL133C	RDS2	1.91321	0.000165986	0.00622616	0.932433	No	58	No	No
YGR189C	Chitin transglycosylase; functions in the transfer of chitin to beta(1-6) and beta(1-3) glucans in the cell wall; similar and functionally redundant to Utr2; localizes to sites of polarized growth; expression induced by cell wall stress	by-3-7	YPL133C	RDS2	0.662824	0.00392102	0.0290073	0.708327	No	58	No	No
YIL117C	Pheromone-regulated protein, predicted to have 1 transmembrane segment; induced during cell integrity signaling; PRM5 has a paralog, YNL058C, that arose from the whole genome duplication	by-3-7	YPL133C	RDS2	2.4079	0.000600266	0.00472501	0.857439	No	58	No	No
YPL088W	Putative aryl alcohol dehydrogenase; transcription is activated by paralogous transcription factors Yrm1p and Yrr1p along with genes involved in multidrug resistance	by-3-7	YPL133C	RDS2	1.23219	0.000691206	0.0566619	0.542575	No	58	No	No
YAR031W	Pheromone-regulated protein; contains 3 predicted transmembrane segments and an FF sequence, a motif involved in COPII binding; member of DUP240 gene family; PRM9 has a paralog, PRM8, that arose from a segmental duplication	by-2-36	YHR206W	SKN7	1.24333	4e-06	0.0425395	0.580794	No	0	No	No
YBR085W	Mitochondrial inner membrane ADP/ATP translocator; exchanges cytosolic ADP for mitochondrially synthesized ATP; expressed under anaerobic conditions; similar to Aac1p; has roles in maintenance of viability and in respiration; AAC3 has a paralog, PET9, that arose from the whole genome duplication	by-2-36	YHR206W	SKN7	0.998874	0.001207	1.2892	0.000190295	Yes	0	No	No
YBR244W	Phospholipid hydroperoxide glutathione peroxidase; protects cells from phospholipid hydroperoxides and nonphospholipid peroxides during oxidative stress; induced by glucose starvation; protein abundance increases in response to DNA replication stress	by-2-36	YHR206W	SKN7	-2.99618	1.27e-11	-1.75547	1.3e-08	Yes	0	Yes	Yes
YGL255W	High-affinity zinc transporter of the plasma membrane; responsible for the majority of zinc uptake; transcription is induced under low-zinc conditions by the Zap1p transcription factor	by-2-36	YHR206W	SKN7	1.32664	0.00580073	0.856823	0.00905395	Yes	0	No	No
YHR048W	Presumed antiporter of the major facilitator superfamily; member of the 12-spanner drug:H(+) antiporter DHA1 family; expression of gene is up-regulated in cells exhibiting reduced susceptibility to azoles	by-2-36	YHR206W	SKN7	0.91337	0.000139025	0.405833	0.066669	No	0	Yes	No
YIL011W	Cell wall mannoprotein; member of Srp1p/Tip1p family of serine-alanine-rich proteins; expressed under anaerobic conditions and required for anaerobic growth; TIR3 has a paralog, TIR2, that arose from the whole genome duplication	by-2-36	YHR206W	SKN7	1.03075	0.000951832	0.0618957	0.660707	No	0	Yes	No
YIL016W	Ribosome-associated protein; proposed to act in protein synthesis and nuclear pore complex biogenesis and maintenance as well as protein folding; has similarity to the mammalian BAG-1 protein	by-2-36	YHR206W	SKN7	0.652467	0.000237791	-0.0518183	0.74315	No	0	No	No
YIL041W	BAR domain protein that localizes to early and late Golgi vesicles; required for adaptation to varying nutrient concentrations, fluid-phase endocytosis, polarization of the actin cytoskeleton, and vacuole biogenesis	by-2-36	YHR206W	SKN7	0.430499	0.00619778	-0.151133	0.184227	No	0	No	Yes
YIR031C	Malate synthase; can accept butyryl-CoA as acyl-CoA donor in addition to traditional substrate acetyl-CoA; recycles glyoxylate generated during allantoin degradation; SWAT-GFP and mCherry fusion proteins localize to the cytosol; expression sensitive to nitrogen catabolite repression and induced by allophanate, an intermediate in allantoin degradation	by-2-36	YHR206W	SKN7	0.720034	0.00534185	0.00980371	0.94611	No	0	Yes	No
YJR047C	Translation elongation factor eIF-5A; previously thought to function in translation initiation; undergoes an essential hypusination modification; expressed under anaerobic conditions; ANB1 has a paralog, HYP2, that arose from the whole genome duplication; human EIF5A complements the inviability of the yeast hyp2 anb1 double null mutant	by-2-36	YHR206W	SKN7	3.12587	4.56e-13	1.72073	2.8e-07	Yes	0	No	No
YJR104C	Cytosolic copper-zinc superoxide dismutase; detoxifies superoxide; stabilizes Yck1p and Yck2p kinases in glucose to repress respiration; phosphorylated by Dun1p, enters nucleus under oxidative stress to promote transcription of stress response genes; human ortholog SOD1 implicated in ALS complements a null allele; abundance increases under DNA replication stress and during exposure to boric acid;…	by-2-36	YHR206W	SKN7	-1.05024	3.26e-06	-0.75362	2.18e-06	Yes	0	Yes	Yes
YKL102C	Putative protein of unknown function; conserved across S. cerevisiae strains; deletion confers sensitivity to citric acid; predicted protein would include a thiol-disulfide oxidoreductase active site	by-2-36	YHR206W	SKN7	2.69747	0.000166957	0.0350478	NA	No	0	No	No
YML028W	Thioredoxin peroxidase; acts as both ribosome-associated and free cytoplasmic antioxidant; self-associates to form high-molecular weight chaperone complex under oxidative stress; chaperone activity essential for growth in zinc deficiency; required for telomere length maintenance; binds and modulates Cdc19p activity; protein abundance increases, forms cytoplasmic foci during DNA replication stress…	by-2-36	YHR206W	SKN7	-1.5081	1.5e-11	-1.07293	8.43e-15	Yes	0	Yes	Yes
YML131W	Protein of unknown function; similar to medium chain dehydrogenase/reductases; expression induced by stresses including osmotic shock, DNA damaging agents, and other chemicals; GFP-fusion protein localizes to the cytoplasm; protein abundance increases in response to DNA replication stress	by-2-36	YHR206W	SKN7	1.56124	5.23e-07	0.89132	0.000365056	Yes	0	No	No
YMR038C	Copper chaperone for superoxide dismutase Sod1p; involved in oxidative stress protection; Met-X-Cys-X2-Cys motif within N-terminus is involved in insertion of copper into Sod1p under conditions of copper deprivation; required for regulation of yeast copper genes in response to DNA-damaging agents; protein abundance increases in response to DNA replication stress; human homolog CCS can complement …	by-2-36	YHR206W	SKN7	0.544692	0.000975355	0.264873	0.0541184	No	0	Yes	No
YMR042W	Transcription factor involved in regulating arginine-responsive genes; acts with Arg81p and Arg82p	by-2-36	YHR206W	SKN7	0.816974	0.000644663	0.100518	0.497077	No	0	No	No
YOR306C	Plasma membrane riboflavin transporter; facilitates the uptake of vitamin B2; required for FAD-dependent processes; sequence similarity to mammalian monocarboxylate permeases, however mutants are not deficient in monocarboxylate transport	by-2-36	YHR206W	SKN7	2.10503	3.13e-09	1.50412	2.34e-10	Yes	0	No	No
YAR042W	Protein similar to mammalian oxysterol-binding protein; contains ankyrin repeats and FFAT motif; interacts with ER anchor Scs2p at the nucleus-vacuole junction; regulated by sterol binding; SWH1 has a paralog, OSH2, that arose from the whole genome duplication	by-2-36	YHR206W	SKN7	-0.507677	0.00425588	0.00134566	0.995459	No	4	No	No
YHR209W	S-AdoMet-dependent methyltransferase involved in lipid homeostasis; mediates resistance to a drug cantharidin	by-2-36	YHR206W	SKN7	1.29809	0.00580073	1.04059	0.00905395	Yes	3	No	No
YIL042C	Mitochondrial protein kinase; involved in negative regulation of pyruvate dehydrogenase complex activity by phosphorylating the ser-133 residue of the Pda1p subunit; acts in concert with kinase Pkp2p and phosphatases Ptc5p and Ptc6p	by-2-36	YHR206W	SKN7	0.738068	0.00343034	-0.0687646	0.655517	No	5	No	No
YIL055C	Putative protein of unknown function	by-2-36	YHR206W	SKN7	1.08824	0.00442434	-0.0524728	0.638155	No	3	No	No
YIL106W	Component of the mitotic exit network; associates with and is required for the activation and Cdc15p-dependent phosphorylation of the Dbf2p kinase; required for cytokinesis and cell separation; component of the CCR4 transcriptional complex; relocalizes from cytoplasm to the nuclear periphery upon DNA replication stress	by-2-36	YHR206W	SKN7	0.746708	0.00156865	0.206975	0.105546	No	34	No	No
YIL114C	Putative mitochondrial porin (voltage-dependent anion channel); not required for mitochondrial membrane permeability or mitochondrial osmotic stability; POR2 has a paralog, POR1, that arose from the whole genome duplication	by-2-36	YHR206W	SKN7	0.677636	0.00401721	0.164387	0.222871	No	13	No	Yes
YKL023C-A	Putative protein of unknown function	by-2-36	YHR206W	SKN7	0.538552	0.00203356	-0.0471432	0.76752	No	34	No	No
YKR091W	GTB motif (G1/S transcription factor binding) containing protein; binds SBF-regulated promoters in hydroxyurea-treated cells; when overexpressed, suppresses the lethality of a rad53 null mutation; potential Cdc28p substrate; SRL3 has a paralog, WHI5, that arose from the whole genome duplication	by-2-36	YHR206W	SKN7	2.14733	0.00267941	1.36798	0.000574584	Yes	3	No	No
YLR109W	Thiol-specific peroxiredoxin; reduces hydroperoxides to protect against oxidative damage; function in vivo requires covalent conjugation to Urm1p	by-2-36	YHR206W	SKN7	-1.85378	4.57e-05	-1.75494	5.87e-10	Yes	5	Yes	Yes
YLR121C	Aspartic protease; member of the yapsin family of proteases involved in cell wall growth and maintenance; attached to the plasma membrane via a glycosylphosphatidylinositol (GPI) anchor	by-2-36	YHR206W	SKN7	1.38249	0.000727208	1.1748	1.72e-05	Yes	13	Yes	Yes
YMR252C	Putative protein of unknown function; green fluorescent protein (GFP)-fusion protein localizes to mitochondria; YMR252C is not an essential gene	by-2-36	YHR206W	SKN7	0.870002	2.68e-06	0.056659	0.693982	No	3	No	No
YOL126C	Cytoplasmic malate dehydrogenase; one of three isozymes that catalyze interconversion of malate and oxaloacetate; involved in the glyoxylate cycle and gluconeogenesis during growth on two-carbon compounds; interacts with Pck1p and Fbp1	by-2-36	YHR206W	SKN7	-1.11174	0.000816958	-1.16939	3.77e-05	Yes	3	No	Yes
YAL037C-A	Putative protein of unknown function	by-2-36	YHR206W	SKN7	1.04823	0.00338422	-0.077686	0.443716	No	9	No	No
YBR047W	Putative protein of unknown function; proposed to be involved in iron or copper homeostasis; the authentic, non-tagged protein is detected in highly purified mitochondria in high-throughput studies	by-2-36	YHR206W	SKN7	1.14681	0.00580073	-0.0663241	0.241478	No	1	No	No
YDL168W	Bifunctional alcohol dehydrogenase and formaldehyde dehydrogenase; formaldehyde dehydrogenase activity is glutathione-dependent; functions in formaldehyde detoxification and formation of long chain and complex alcohols, regulated by Hog1p-Sko1p; protein abundance increases in response to DNA replication stress	by-2-36	YHR206W	SKN7	0.612668	0.000712174	-0.060755	0.655517	No	1	Yes	No
YIL003W	Highly conserved iron-sulfur cluster binding protein; localized in the cytoplasm; forms a complex with Nbp35p that is involved in iron-sulfur protein assembly in the cytosol	by-2-36	YHR206W	SKN7	0.795069	0.00097729	0.0478868	0.766462	No	56	No	No
YIL064W	Lysine methyltransferase; involved in the dimethylation of eEF1A (Tef1p/Tef2p) at lysine 316; sequence similarity to S-adenosylmethionine-dependent methyltransferases of the seven beta-strand family; role in vesicular transport	by-2-36	YHR206W	SKN7	0.62501	0.00655276	-0.195985	0.20559	No	56	No	No
YIR026C	Dual specificity protein phosphatase; regulates growth, sporulation, and glycogen accumulation in a cAMP-dependent protein kinase cascade dependent manner; mutants are defective in 60S ribosome assembly; positively regulates pre-autophagosomal structure (PAS) formation upon nitrogen starvation or rapamycin treatment	by-2-36	YHR206W	SKN7	0.807229	0.00276868	0.00416553	0.982005	No	56	No	No
YCL014W	Guanine nucleotide exchange factor (GEF) for Cdc42p; activates Cdc42p in early G1, accounting for the first stage of biphasic activation, with Cdc24p accounting for the second stage in late G1; involved in the Cdc42p-mediated assembly of the axial landmark that dictates the site for the next round of budding, resulting in the axial budding pattern observed in haploids; localizes with septins to t…	by-2-36	YHR206W	SKN7	-0.733869	0.00949616	0.237171	0.20077	No	21	No	No
YGR098C	Separase, a caspase-like cysteine protease; promotes sister chromatid separation by mediating dissociation of the cohesin Scc1p from chromatin; inhibits protein phosphatase 2A-Cdc55p to promote mitotic exit; inhibited by Pds1p; relative distribution to the nucleus increases upon DNA replication stress	by-2-36	YHR206W	SKN7	-0.963082	0.00314136	0.0803677	0.569968	No	21	No	No
YIL043C	Cytochrome b reductase; not essential for viability; also detected in mitochondria; mutation in conserved NADH binding domain of the human ortholog results in type I methemoglobinemia	by-2-36	YHR206W	SKN7	0.522362	0.000644663	-0.0112201	0.948056	No	21	No	No
YLR272C	Subunit of the condensin complex; required for establishment and maintenance of chromosome condensation, chromosome segregation, chromatin binding of condensin, tRNA gene clustering at the nucleolus, and silencing at the mating type locus; required for replication slow zone (RSZ) breakage following Mec1p inactivation	by-2-36	YHR206W	SKN7	-0.505914	0.00902336	0.0663452	0.668323	No	36	No	No
YML104C	PtdIns-3-P binding protein that tethers the ER to vacuoles at NVJs; anchored in the ER membrane at nucleus-vacuole junctions and binds phosphatidylinositol 3-phosphate (PtdIns-3-P) in the vacuolar membrane via its Phox homology (PX) domain; expressed predominantly in late G1 to early S phase of the cell cycle; mutation affects nuclear and mitochondrial transmission to daughter buds; similar to 4 …	by-2-36	YHR206W	SKN7	-0.867225	0.00858309	0.373196	0.0439618	No	21	No	No
YMR006C	Phospholipase B (lysophospholipase) involved in lipid metabolism; displays transacylase activity in vitro; overproduction confers resistance to lysophosphatidylcholine	by-2-36	YHR206W	SKN7	-0.779974	0.00267941	-0.215087	0.182062	No	45	Yes	Yes
YOR372C	Transcriptional activator essential for nuclear division; localized to the nucleus; essential component of the mechanism that activates the expression of a set of late-S-phase-specific genes; turnover is tightly regulated during cell cycle and in response to DNA damage	by-2-36	YHR206W	SKN7	-0.636411	0.00227306	0.00983128	0.958969	No	36	No	No
YAR029W	Member of DUP240 gene family but contains no transmembrane domains; green fluorescent protein (GFP)-fusion protein localizes to the cytoplasm in a punctate pattern	by-2-36	YHR206W	SKN7	1.39284	0.00514566	0.175238	0.143987	No	6	No	No
YIL044C	ADP-ribosylation factor (ARF) GTPase activating protein (GAP) effector; involved in Trans-Golgi-Network (TGN) transport; contains C2C2H2 cysteine/histidine motif	by-2-36	YHR206W	SKN7	0.625893	2.5e-05	-0.0573067	0.707038	No	6	No	No
YIL083C	Subunit of the CoA-Synthesizing Protein Complex (CoA-SPC); subunits of this complex are: Cab2p, Cab3p, Cab4p, Cab5p, Sis2p and Vhs3p; probable phosphopantothenoylcysteine synthetase (PPCS), which catalyzes the second step of coenzyme A biosynthesis from pantothenate; null mutant lethality is complemented by human homolog PPCS and by E. coli coaBC (encoding a bifunctional enzyme with PPCS activity)	by-2-36	YHR206W	SKN7	0.46107	0.00963678	0.0291725	0.858216	No	6	No	No
YJR148W	Cytosolic branched-chain amino acid (BCAA) aminotransferase; preferentially involved in BCAA catabolism; homolog of murine ECA39; highly expressed during stationary phase and repressed during logarithmic phase; BAT2 has a paralog, BAT1, that arose from the whole genome duplication	by-2-36	YHR206W	SKN7	0.792694	0.0043078	-0.0260862	0.854072	No	6	No	Yes
YOR229W	Transcriptional modulator; involved in regulation of meiosis, silencing, and expression of RNR genes; involved in response to replication stress; contains WD repeats; relocalizes to the cytosol in response to hypoxia; WTM2 has a paralog, UME1, that arose from the whole genome duplication	by-2-36	YHR206W	SKN7	0.595637	0.00514566	0.346094	0.0600644	No	6	No	No
YGL094C	Catalytic subunit of the Pan2p-Pan3p poly(A)-ribonuclease complex; complex acts to control poly(A) tail length and regulate the stoichiometry and activity of postreplication repair complexes	by-2-36	YHR206W	SKN7	-0.585877	0.00580073	0.123951	0.397809	No	8	No	No
YGR150C	Mitochondrial 15S rRNA-binding protein; required for intron removal of COB and COX1 pre-mRNAs; has separable roles in stabilizing mitochondrial 15S rRNA and in maturation of the COB and COX1 mRNAs; contains pentatricopeptide repeat (PPR) motifs; mutant is respiratory deficient and has defective plasma membrane electron transport	by-2-36	YHR206W	SKN7	-0.546109	0.00148766	-0.0641452	0.659589	No	29	No	No
YHR098C	Component of the Sec23p-Sfb3p heterodimer of the COPII vesicle coat; COPII coat is required for cargo selection during vesicle formation in ER to Golgi transport; scaffolding function of Lst1p required to generate vesicles that can accommodate difficult cargo proteins that include large oligomeric assemblies and asymmetrically distributed membrane proteins; homologous to Sec24p and Sfb2p	by-2-36	YHR206W	SKN7	-0.414179	0.00338422	0.0297475	0.84661	No	8	No	No
YJL207C	AP-1 accessory protein; colocalizes with clathrin to the late-Golgi apparatus; involved in TGN-endosome transport; physically interacts with AP-1; similar to the mammalian p200; may interact with ribosomes; YJL207C is a non-essential gene	by-2-36	YHR206W	SKN7	-0.564082	0.00289764	-0.000193882	0.998659	No	46	No	No
YLR182W	Transcription cofactor; forms complexes with Swi4p and Mbp1p to regulate transcription at the G1/S transition; involved in meiotic gene expression; also binds Stb1p to regulate transcription at START; cell wall stress induces phosphorylation by Mpk1p, which regulates Swi6p localization; required for the unfolded protein response, independently of its known transcriptional coactivators	by-2-36	YHR206W	SKN7	-0.436952	0.00619778	0.0293539	0.856372	No	31	No	No
YPR189W	Ski complex component and TPR protein; mediates 3'-5' RNA degradation by the cytoplasmic exosome; null mutants have superkiller phenotype of increased viral dsRNAs and are synthetic lethal with mutations in 5'-3' mRNA decay; mutations in the human ortholog, TTC37, causes Syndromic diarrhea/Trichohepatoenteric (SD/THE) syndrome	by-2-36	YHR206W	SKN7	-0.422084	0.00757127	0.0438687	0.785815	No	46	No	No
YGR282C	Endo-beta-1,3-glucanase; major protein of the cell wall, involved in cell wall maintenance; involved in incorporation of newly synthesized mannoprotein molecules into the cell wall	by-2-36	YHR206W	SKN7	0.43043	0.00858309	0.265775	0.0725086	No	22	Yes	No
YIL039W	GPI-glycan remodelase; conserved phosphoesterase domain-containing protein; acts together with Emp24p/Erv25p in cargo exit from the ER; functional ortholog of mammalian GPI-glycan remodelase PGAP5; deletion confers sensitivity to 4-(N-(S-glutathionylacetyl)amino) phenylarsenoxide (GSAO)	by-2-36	YHR206W	SKN7	0.43754	0.0026447	0.0610753	0.67315	No	22	No	No
YMR318C	NADPH-dependent medium chain alcohol dehydrogenase; has broad substrate specificity; member of the cinnamyl family of alcohol dehydrogenases; may be involved in fusel alcohol synthesis or in aldehyde tolerance; protein abundance increases in response to DNA replication stress	by-2-36	YHR206W	SKN7	0.876238	3.26e-06	0.0201114	0.906753	No	18	Yes	No
YLL060C	Glutathione S-transferase capable of homodimerization; functional overlap with Gtt2p, Grx1p, and Grx2p; protein abundance increases in response to DNA replication stress	by-2-36	YHR206W	SKN7	0.952433	0.000198092	0.0379875	0.77044	No	16	No	No
YLR460C	Member of the quinone oxidoreductase family; up-regulated in response to the fungicide mancozeb; possibly up-regulated by iodine	by-2-36	YHR206W	SKN7	1.27712	0.00119281	-0.0629333	0.314492	No	16	No	No
YGR234W	Nitric oxide oxidoreductase; flavohemoglobin that plays role in oxidative and nitrosative stress responses; protects against nitration of cellular targets and against cell growth inhibition under aerobic or anaerobic conditions; yeast flavohemoglobin Yhb1p and human homolog neuroglobin NGB protect cells against alpha-synuclein cytotoxicity and aggregate formation; protein increases in abundance, …	by-2-36	YHR206W	SKN7	1.01332	0.00526936	-0.0385578	0.796469	No	12	Yes	No
YHR008C	Mitochondrial manganese superoxide dismutase; protects cells against oxygen toxicity and oxidative stress; human mitochondrial SOD2 can complement a yeast null mutant and human cytoplasmic SOD1 can also complement when targeted to the mitochondrial matrix	by-2-36	YHR206W	SKN7	-0.738815	0.00887525	-0.823592	3.1e-05	Yes	12	Yes	Yes
YOL143C	Lumazine synthase (DMRL synthase); catalyzes synthesis of immediate precursor to riboflavin; DMRL synthase stands for 6,7-dimethyl-8-ribityllumazine synthase	by-2-36	YHR206W	SKN7	-1.43254	2.22e-18	-1.49386	7.49e-44	Yes	19	No	No
YBL055C	3'-->5' exonuclease and endonuclease with a possible role in apoptosis; has similarity to mammalian and C. elegans apoptotic nucleases	by-2-36	YHR206W	SKN7	0.47139	0.00427048	0.37733	0.0128143	No	19	Yes	No
YGL038C	Mannosyltransferase of the cis-Golgi apparatus; initiates the polymannose outer chain elongation of N-linked oligosaccharides of glycoproteins	by-2-36	YHR206W	SKN7	-0.51691	0.000139025	-0.140076	0.343412	No	19	No	Yes
YIL108W	Putative metalloendopeptidase; forms cytoplasmic foci upon DNA replication stress	by-2-36	YHR206W	SKN7	1.15584	5.15e-08	0.451341	0.00178636	Yes	19	No	No
YDR487C	3,4-dihydroxy-2-butanone-4-phosphate synthase (DHBP synthase); required for riboflavin biosynthesis from ribulose-5-phosphate, also has an unrelated function in mitochondrial respiration	by-2-36	YHR206W	SKN7	0.635758	0.000536886	-0.0429594	0.78535	No	27	No	No
YIR034C	Saccharopine dehydrogenase (NAD+, L-lysine-forming); catalyzes the conversion of saccharopine to L-lysine, which is the final step in the lysine biosynthesis pathway; also has mRNA binding activity	by-2-36	YHR206W	SKN7	1.20507	0.000139025	-0.117393	0.263671	No	27	No	Yes
YML116W	Multidrug efflux pump of the major facilitator superfamily; required for resistance to aminotriazole and 4-nitroquinoline-N-oxide; ATR1 has a paralog, YMR279C, that arose from the whole genome duplication; protein abundance increases in response to DNA replication stress	by-2-36	YHR206W	SKN7	0.843674	0.000640861	0.109258	0.46428	No	27	No	No
YOL119C	Protein with similarity to mammalian monocarboxylate permeases; monocarboxylate permeases are involved in transport of monocarboxylic acids across the plasma membrane but mutant is not deficient in monocarboxylate transport	by-2-36	YHR206W	SKN7	0.925705	0.00617326	0.22423	0.196566	No	27	No	No
YHR047C	Arginine/alanine amino peptidase; overproduction stimulates glycogen accumulation; AAP1 has a paralog, APE2, that arose from the whole genome duplication	by-2-36	YHR206W	SKN7	0.485912	0.00401721	0.247331	0.0276666	No	42	No	No
YHR179W	Conserved NADPH oxidoreductase containing flavin mononucleotide (FMN); responsible for geraniol reduction into citronellol during fermentation; homologous to Oye3p with different ligand binding and catalytic properties; may be involved in sterol metabolism, oxidative stress response, and programmed cell death; protein abundance increases in response to DNA replication stress	by-2-36	YHR206W	SKN7	1.2515	1.2e-08	0.326933	0.0398594	No	32	No	No
YJR053W	Subunit of a two-component GTPase-activating protein, Bfa1p-Bub2p; contributes to GAP activity, inactivating Tem1 by stimulating GTP hydrolysis following damage or misalignment of the mitotic spindle; functions as a guanine-nucleotide exchange inhibitor (GDI) for Tem1p; involved in multiple cell cycle checkpoint pathways that control mitotic exit; required when telomeres are damaged, but not for …	by-2-36	YHR206W	SKN7	-0.749164	0.00507587	0.0857345	0.497077	No	57	No	No
YBR296C	Plasma membrane Na+/Pi cotransporter; active in early growth phase; similar to phosphate transporters of Neurospora crassa; transcription regulated by inorganic phosphate concentrations and Pho4p; mutations in related human transporter genes hPit1 and hPit2 are associated with hyperphosphatemia-induced calcification of vascular tissue and familial idiopathic basal ganglia calcification	by-2-36	YHR206W	SKN7	2.94624	0.00534185	0.0644474	0.0894732	No	37	No	No
YGL039W	Aldehyde reductase; reduces aliphatic aldehyde substrates using NADH as cofactor; shown to reduce carbonyl compounds to chiral alcohols	by-2-36	YHR206W	SKN7	0.775019	0.00401721	0.267036	0.0895029	No	39	No	No
YER166W	Aminophospholipid translocase (flippase); type 4 P-type ATPase; involved in phospholipid translocation, contributing to endocytosis, protein transport, and cellular polarization; localizes primarily to the plasma membrane; localizes to the shmoo tip where it has a redundant role in the cellular response to mating pheromone; DNF1 has a paralog, DNF2, that arose from the whole genome duplication	by-2-36	YHR206W	SKN7	-0.539188	0.00097729	0.12208	0.380242	No	43	No	No
YDR533C	Methylglyoxalase that converts methylglyoxal to D-lactate; involved in oxidative stress resistance, diauxic shift, and stationary phase survival; has similarity to E. coli Hsp31 and C. albicans Glx3p; member of the DJ-1/ThiJ/PfpI superfamily, which includes human DJ-1 involved in Parkinson's disease and cancer; exists as a dimer and contains a putative metal-binding site; protein abundance increa…	by-2-36	YHR206W	SKN7	0.875166	0.00507587	-0.085403	0.412637	No	54	Yes	No
YEL058W	Essential N-acetylglucosamine-phosphate mutase; converts GlcNAc-6-P to GlcNAc-1-P, which is a precursor for the biosynthesis of chitin and for the formation of N-glycosylated mannoproteins and glycosylphosphatidylinositol anchors	by-2-36	YHR206W	SKN7	0.674412	0.00192252	0.398826	0.0156094	No	58	No	No
YGR189C	Chitin transglycosylase; functions in the transfer of chitin to beta(1-6) and beta(1-3) glucans in the cell wall; similar and functionally redundant to Utr2; localizes to sites of polarized growth; expression induced by cell wall stress	by-2-36	YHR206W	SKN7	1.50138	8.16e-09	1.26963	1.82e-20	Yes	58	Yes	No
YHR030C	Serine/threonine MAP kinase; coordinates expression of all 19S regulatory particle assembly-chaperones (RACs) to control proteasome abundance; involved in regulating maintenance of cell wall integrity, cell cycle progression, nuclear mRNA retention in heat shock, septum assembly; required for mitophagy, pexophagy; affects recruitment of mitochondria to phagophore assembly site; plays role in adap…	by-2-36	YHR206W	SKN7	1.3454	0.00104609	1.07354	2.62e-06	Yes	58	No	No
YIL117C	Pheromone-regulated protein, predicted to have 1 transmembrane segment; induced during cell integrity signaling; PRM5 has a paralog, YNL058C, that arose from the whole genome duplication	by-2-36	YHR206W	SKN7	3.67684	2.01e-06	3.36839	5.47e-13	Yes	58	No	No
YJL159W	O-mannosylated heat shock protein; secreted and covalently attached to the cell wall via beta-1,3-glucan and disulfide bridges; required for cell wall stability; induced by heat shock, oxidative stress, and nitrogen limitation; HSP150 has a paralog, PIR3, that arose from the whole genome duplication	by-2-36	YHR206W	SKN7	1.10612	0.000951832	0.0713063	0.56425	No	58	Yes	No
YKL161C	Protein kinase; implicated in Slt2p mitogen-activated (MAP) kinase signaling pathway; interacts with numerous components in the mating pheromone and CWI MAPK pathways; associates with Rlm1p; KDX1 has a paralog, SLT2, that arose from the whole genome duplication	by-2-36	YHR206W	SKN7	1.99819	9.68e-06	2.38301	5.73e-09	Yes	58	No	No
YLR122C	Putative protein of unknown function; conserved among S. cerevisiae strains; partially overlaps dubious ORF YLR123C	by-2-36	YHR206W	SKN7	1.54178	0.00277871	0.0363004	NA	No	58	No	No
YPL088W	Putative aryl alcohol dehydrogenase; transcription is activated by paralogous transcription factors Yrm1p and Yrr1p along with genes involved in multidrug resistance	by-2-36	YHR206W	SKN7	1.703	2.87e-05	0.887801	1.17e-12	Yes	58	Yes	No
YPR078C	Putative protein of unknown function; possible role in DNA metabolism and/or in genome stability; expression is heat-inducible	by-2-36	YHR206W	SKN7	2.13647	0.000271872	1.77668	4.56e-06	Yes	58	No	No
YEL047C	Soluble fumarate reductase; required with isoenzyme Osm1p for anaerobic growth; may interact with ribosomes, based on co-purification experiments; authentic, non-tagged protein is detected in purified mitochondria in high-throughput studies; similar to Arxula adeninovorans fumarate reductase; protein abundance increases in response to DNA replication stress; FRD1 has a paralog, OSM1, that arose f…	by-2-36	YHR206W	SKN7	0.776183	3.26e-06	0.0878991	0.55896	No	61	No	No
YGR180C	Ribonucleotide-diphosphate reductase (RNR) small subunit; the RNR complex catalyzes the rate-limiting step in dNTP synthesis and is regulated by DNA replication and DNA damage checkpoint pathways via localization of the small subunits; relocalizes from nucleus to cytoplasm upon DNA replication stress; RNR4 has a paralog, RNR2, that arose from the whole genome duplication	by-2-36	YHR206W	SKN7	0.712935	0.000147013	0.18256	0.171499	No	61	No	No
YAR031W	Pheromone-regulated protein; contains 3 predicted transmembrane segments and an FF sequence, a motif involved in COPII binding; member of DUP240 gene family; PRM9 has a paralog, PRM8, that arose from a segmental duplication	by-3-14	YPR065W	ROX1	1.16882	9e-08	1.78998	9.63e-05	Yes	0	No	No
YBR083W	Transcription factor targeting filamentation genes and Ty1 expression; Ste12p activation of most filamentation gene promoters depends on Tec1p and Tec1p transcriptional activity is dependent on its association with Ste12p; binds to TCS elements upstream of filamentation genes, which are regulated by Tec1p/Ste12p/Dig1p complex; competes with Dig2p for binding to Ste12p/Dig1p; positive regulator of…	by-3-14	YPR065W	ROX1	1.09236	9e-08	0.00748746	0.975646	No	0	No	No
YBR085W	Mitochondrial inner membrane ADP/ATP translocator; exchanges cytosolic ADP for mitochondrially synthesized ATP; expressed under anaerobic conditions; similar to Aac1p; has roles in maintenance of viability and in respiration; AAC3 has a paralog, PET9, that arose from the whole genome duplication	by-3-14	YPR065W	ROX1	2.13528	4.84e-21	3.86899	4.36e-36	Yes	0	Yes	Yes
YCR018C	Protein involved in the processing of pre-rRNA to mature rRNA; contains a C2/C2 zinc finger motif; srd1 mutation suppresses defects caused by the rrp1-1 mutation	by-3-14	YPR065W	ROX1	1.08467	0.0036349	0.535307	0.109313	No	0	No	No
YDL186W	Putative protein of unknown function; YDL186W is not an essential gene	by-3-14	YPR065W	ROX1	0.908938	6.66e-05	1.12716	0.000934782	Yes	0	No	No
YDR297W	Sphinganine C4-hydroxylase; catalyses the conversion of sphinganine to phytosphingosine in sphingolipid biosyntheis	by-3-14	YPR065W	ROX1	1.20449	3.58e-10	0.998648	4.64e-07	Yes	0	Yes	No
YDR518W	Protein disulfide isomerase of the endoplasmic reticulum lumen; EUG1 has a paralog, PDI1, that arose from the whole genome duplication; function overlaps with that of Pdi1p; may interact with nascent polypeptides in the ER	by-3-14	YPR065W	ROX1	0.712733	1.02e-06	0.750807	1.5e-05	Yes	0	No	No
YER011W	Cell wall mannoprotein; expression is downregulated at acidic pH and induced by cold shock and anaerobiosis; abundance is increased in cells cultured without shaking; member of the Srp1p/Tip1p family of serine-alanine-rich proteins	by-3-14	YPR065W	ROX1	4.69228	6.7e-31	4.03531	6.07e-25	Yes	0	Yes	No
YER014W	Protoporphyrinogen oxidase; a mitochondrial enzyme that catalyzes the seventh step in the heme biosynthetic pathway, converting protoporphyrinogen IX to protoporphyrin IX; inhibited by diphenyl ether-type herbicides	by-3-14	YPR065W	ROX1	1.17514	2.39e-17	1.42134	9.74e-25	Yes	0	Yes	No
YER028C	Transcriptional regulator; partially nonfunctional in S288C strains but has a major role in catabolite repression and ethanol response in some other strains; involved in response to toxic agents; phosphorylation by Snf1p or the Mec1p pathway inactivates Mig3p, allowing induction of damage response genesenvironment	by-3-14	YPR065W	ROX1	-1.10623	8.69e-05	0.101758	0.505013	No	0	No	No
YGL255W	High-affinity zinc transporter of the plasma membrane; responsible for the majority of zinc uptake; transcription is induced under low-zinc conditions by the Zap1p transcription factor	by-3-14	YPR065W	ROX1	1.10429	0.00834835	0.628369	0.036221	No	0	Yes	No
YHR042W	NADP-cytochrome P450 reductase; involved in ergosterol biosynthesis; associated and coordinately regulated with Erg11p	by-3-14	YPR065W	ROX1	0.537832	7.48e-05	0.881088	7.3e-26	Yes	0	Yes	No
YHR048W	Presumed antiporter of the major facilitator superfamily; member of the 12-spanner drug:H(+) antiporter DHA1 family; expression of gene is up-regulated in cells exhibiting reduced susceptibility to azoles	by-3-14	YPR065W	ROX1	0.893743	3.68e-06	0.992471	3.73e-06	Yes	0	No	Yes
YIL011W	Cell wall mannoprotein; member of Srp1p/Tip1p family of serine-alanine-rich proteins; expressed under anaerobic conditions and required for anaerobic growth; TIR3 has a paralog, TIR2, that arose from the whole genome duplication	by-3-14	YPR065W	ROX1	1.32794	5.24e-08	1.26543	2.4e-10	Yes	0	Yes	No
YJL143W	Essential component of the TIM23 complex; with Tim23p, contributes to the architecture and function of the import channel; may link the import motor to the core Translocase of the Inner Mitochondrial membrane (TIM23 complex)	by-3-14	YPR065W	ROX1	0.311592	0.00615208	-0.12101	0.424657	No	0	No	No
YJR047C	Translation elongation factor eIF-5A; previously thought to function in translation initiation; undergoes an essential hypusination modification; expressed under anaerobic conditions; ANB1 has a paralog, HYP2, that arose from the whole genome duplication; human EIF5A complements the inviability of the yeast hyp2 anb1 double null mutant	by-3-14	YPR065W	ROX1	6.46504	4.9e-79	6.54733	3.34e-99	Yes	0	No	Yes
YKL008C	Ceramide synthase component; involved in synthesis of ceramide from C26(acyl)-coenzyme A and dihydrosphingosine or phytosphingosine, functionally equivalent to Lag1p; LAC1 has a paralog, LAG1, that arose from the whole genome duplication	by-3-14	YPR065W	ROX1	0.957572	3.32e-09	1.65159	2.02e-28	Yes	0	No	Yes
YLR100W	3-keto sterol reductase; catalyzes the last of three steps required to remove two C-4 methyl groups from an intermediate in ergosterol biosynthesis; mutants are sterol auxotrophs; mutation is functionally complemented by human HSD17B7	by-3-14	YPR065W	ROX1	0.366235	0.00115889	0.409598	0.001708	Yes	0	Yes	No
YMR038C	Copper chaperone for superoxide dismutase Sod1p; involved in oxidative stress protection; Met-X-Cys-X2-Cys motif within N-terminus is involved in insertion of copper into Sod1p under conditions of copper deprivation; required for regulation of yeast copper genes in response to DNA-damaging agents; protein abundance increases in response to DNA replication stress; human homolog CCS can complement …	by-3-14	YPR065W	ROX1	0.39099	0.00789333	0.340537	0.0105668	No	0	Yes	No
YMR069W	N alpha-acetyl-transferase; involved in acetylation of the N-terminal residues of histones H4 and H2A	by-3-14	YPR065W	ROX1	-1.16623	0.00834835	-0.062011	0.593889	No	0	No	No
YNL234W	Protein of unknown function with similarity to globins; has a functional heme-binding domain; mutant has aneuploidy tolerance; transcription induced by stress conditions; may be involved in glucose signaling or metabolism; regulated by Rgt1	by-3-14	YPR065W	ROX1	-0.877554	2.48e-05	-0.863792	4e-05	Yes	0	Yes	No
YOL104C	Protein that regulates meiotic SPB cohesion and telomere clustering; localizes to both spindle pole bodies (SPBs) and telomeres; required for bouquet formation, effective homolog pairing, ordered cross-over distribution, sister chromatid cohesion at meiotic telomeres, chromosomal segregation and telomere-led rapid prophase movement	by-3-14	YPR065W	ROX1	2.7365	1.76e-05	0.0203986	0.85579	No	0	No	No
YPR015C	Putative zinc finger transcription factor; binds DNA in sequence-specific manner; overexpression causes a cell cycle delay or arrest	by-3-14	YPR065W	ROX1	1.83596	1.14e-05	2.0335	3.74e-05	Yes	0	No	No
YMR252C	Putative protein of unknown function; green fluorescent protein (GFP)-fusion protein localizes to mitochondria; YMR252C is not an essential gene	by-3-14	YPR065W	ROX1	1.54325	6.03e-28	1.36196	1.14e-11	Yes	3	No	No
YER141W	Protein required for the hydroxylation of heme O to form heme A; heme A is an essential prosthetic group for cytochrome c oxidase	by-3-14	YPR065W	ROX1	0.588992	0.000425493	0.618822	4.18e-07	Yes	3	Yes	No
YGR032W	Catalytic subunit of 1,3-beta-glucan synthase; involved in formation of the inner layer of the spore wall; activity positively regulated by Rho1p and negatively by Smk1p; GSC2 has a paralog, FKS1, that arose from the whole genome duplication	by-3-14	YPR065W	ROX1	1.30174	1.84e-07	0.0530041	0.790652	No	3	Yes	No
YGR175C	Squalene epoxidase; catalyzes the epoxidation of squalene to 2,3-oxidosqualene; plays an essential role in the ergosterol-biosynthesis pathway and is the specific target of the antifungal drug terbinafine; human SQLE functionally complements the lethality of the erg1 null mutation	by-3-14	YPR065W	ROX1	1.03757	8.03e-06	1.54843	9.45e-12	Yes	2	Yes	No
YHR075C	Protein with carboxyl methyl esterase activity; may have a role in demethylation of the phosphoprotein phosphatase catalytic subunit; also identified as a small subunit mitochondrial ribosomal protein	by-3-14	YPR065W	ROX1	0.56677	0.00367006	0.353256	0.126625	No	2	No	No
YIL055C	Putative protein of unknown function	by-3-14	YPR065W	ROX1	0.938118	0.0043241	-0.0273725	0.890762	No	3	No	No
YIL111W	Subunit Vb of cytochrome c oxidase; cytochrome c oxidase is the terminal member of the mitochondrial inner membrane electron transport chain; Cox5Bp is predominantly expressed during anaerobic growth while its isoform Va (Cox5Ap) is expressed during aerobic growth; COX5B has a paralog, COX5A, that arose from the whole genome duplication	by-3-14	YPR065W	ROX1	1.11324	0.000199943	1.05748	0.00355106	Yes	2	Yes	Yes
YJL170C	Protein that regulates signaling from G protein beta subunit Ste4p; contributes to relocalization of Ste4p within the cell; specific to a-cells and induced by alpha-factor	by-3-14	YPR065W	ROX1	1.19927	0.00224726	0.0569741	0.74779	No	13	Yes	No
YLR193C	Phosphatidic acid transfer protein; plays a role in phospholipid metabolism by transporting phosphatidic acid from the outer to the inner mitochondrial membrane; localizes to the mitochondrial intermembrane space; null mutant has altered cardiolipin and phosphatidic acid levels; ortholog of human PRELI	by-3-14	YPR065W	ROX1	0.480149	0.00346807	-0.0539195	0.786855	No	3	Yes	No
YMR253C	Putative protein of unknown function; green fluorescent protein (GFP)-fusion protein localizes to the cytoplasm in a punctate pattern; YMR253C is not an essential gene	by-3-14	YPR065W	ROX1	1.01621	3.01e-07	0.14777	0.397545	No	15	No	No
YMR272C	Sphingolipid alpha-hydroxylase; functions in the alpha-hydroxylation of sphingolipid-associated very long chain fatty acids, has both cytochrome b5-like and hydroxylase/desaturase domains, not essential for growth	by-3-14	YPR065W	ROX1	0.62751	5.82e-06	0.635796	1.66e-08	Yes	3	Yes	No
YOL126C	Cytoplasmic malate dehydrogenase; one of three isozymes that catalyze interconversion of malate and oxaloacetate; involved in the glyoxylate cycle and gluconeogenesis during growth on two-carbon compounds; interacts with Pck1p and Fbp1	by-3-14	YPR065W	ROX1	-0.86164	0.00224726	-0.886238	0.00182799	Yes	3	No	No
YPR064W	Putative protein of unknown function; conserved among S. cerevisiae strains; YPR064W is not an essential gene	by-3-14	YPR065W	ROX1	1.37796	0.000100856	2.26248	5.38e-09	Yes	3	No	No
YJR070C	Deoxyhypusine hydroxylase; HEAT-repeat containing metalloenzyme that catalyzes hypusine formation; binds to and is required for the modification of Hyp2p (eIF5A); complements S. pombe mmd1 mutants defective in mitochondrial positioning; protein abundance increases in response to DNA replication stress	by-3-14	YPR065W	ROX1	1.12294	1.54e-14	1.09307	3.14e-08	Yes	9	Yes	No
YHR045W	Putative protein of unknown function; possible role in iron metabolism and/or amino acid and carbohydrate metabolism; green fluorescent protein (GFP)-fusion protein localizes to the endoplasmic reticulum	by-3-14	YPR065W	ROX1	-0.393317	0.00615208	-0.160989	0.230419	No	14	No	No
YLR032W	DNA helicase/Ubiquitin ligase; involved in error-free DNA damage tolerance (DDT), replication fork regression during postreplication repair by template switching, error-prone translesion synthesis; promotes synthesis of free and PCNA-bound polyubiquitin chains by Ubc13p-Mms2p; forms nuclear foci upon DNA replication stress; associates with native telomeres, cooperates with homologous recombinatio…	by-3-14	YPR065W	ROX1	-0.59036	0.00115889	-0.0828616	0.661477	No	14	No	No
YMR298W	Ceramide synthase subunit; single-span ER membrane protein associated with Lag1p and Lac1p and required for ceramide synthase activity, null mutant grows extremely slowly and is defective in ceramide synthesis	by-3-14	YPR065W	ROX1	0.732712	3.01e-07	0.316187	0.0396383	No	9	No	No
YDL093W	Protein O-mannosyltransferase; transfers mannose residues from dolichyl phosphate-D-mannose to protein serine/threonine residues; acts in a complex with Pmt3p, can instead interact with Pmt2p in some conditions; target for new antifungals	by-3-14	YPR065W	ROX1	0.398556	0.00992487	0.82826	4.04e-06	Yes	11	No	No
YOR047C	Protein involved in control of glucose-regulated gene expression; interacts with kinase Snf1p, glucose sensors Snf3p and Rgt2p, TATA-binding Spt15p; regulator of transcription factor Rgt1p; interactions with Pma1p appear to propagate [GAR+]; STD1 has a paralog, MTH1, that arose from the whole genome duplication	by-3-14	YPR065W	ROX1	-0.702556	0.000785025	0.170953	0.353394	No	11	No	No
YOR107W	Negative regulator of glucose-induced cAMP signaling; directly activates the GTPase activity of the heterotrimeric G protein alpha subunit Gpa2p	by-3-14	YPR065W	ROX1	-0.720675	0.00101059	-0.0310842	0.874254	No	45	Yes	No
YOR229W	Transcriptional modulator; involved in regulation of meiosis, silencing, and expression of RNR genes; involved in response to replication stress; contains WD repeats; relocalizes to the cytosol in response to hypoxia; WTM2 has a paralog, UME1, that arose from the whole genome duplication	by-3-14	YPR065W	ROX1	1.24975	8.32e-16	0.972777	7.3e-09	Yes	6	No	No
YAR029W	Member of DUP240 gene family but contains no transmembrane domains; green fluorescent protein (GFP)-fusion protein localizes to the cytoplasm in a punctate pattern	by-3-14	YPR065W	ROX1	1.37193	0.000703233	1.45755	0.000171366	Yes	6	No	No
YDL087C	Essential protein associated with the U1 snRNP complex; splicing factor involved in recognition of 5' splice site; contains two zinc finger motifs; N-terminal zinc finger binds pre-mRNA; relocalizes to the cytosol in response to hypoxia	by-3-14	YPR065W	ROX1	0.531148	0.00244619	-0.00196916	0.994309	No	6	No	No
YKR050W	Component of the Trk1p-Trk2p potassium transport system; contributes to K(+) supply and maintenance of plasma-membrane potential; TRK2 has a paralog, TRK1, that arose from the whole genome duplication	by-3-14	YPR065W	ROX1	0.496454	0.00128474	0.191912	0.285358	No	6	Yes	No
YEL065W	Ferrioxamine B transporter; member of the ARN family of transporters that specifically recognize siderophore-iron chelates; transcription is induced during iron deprivation and diauxic shift; potentially phosphorylated by Cdc28p	by-3-14	YPR065W	ROX1	-1.44286	0.00789333	-1.65787	0.00162228	Yes	20	Yes	No
YMR058W	Ferro-O2-oxidoreductase; multicopper oxidase that oxidizes ferrous (Fe2+) to ferric iron (Fe3+) for subsequent cellular uptake by transmembrane permease Ftr1p; required for high-affinity iron uptake and involved in mediating resistance to copper ion toxicity, belongs to class of integral membrane multicopper oxidases; protein abundance increases in response to DNA replication stress	by-3-14	YPR065W	ROX1	-1.52552	0.000113502	-1.75758	0.000142813	Yes	20	Yes	No
YNL111C	Cytochrome b5; involved in the sterol and lipid biosynthesis pathways; acts as an electron donor to support sterol C5-6 desaturation	by-3-14	YPR065W	ROX1	1.05226	0.00860462	1.71229	1.35e-10	Yes	20	Yes	No
YNL231C	Phosphatidylinositol transfer protein (PITP); controlled by the multiple drug resistance regulator Pdr1p; localizes to lipid particles and microsomes; controls levels of various lipids, may regulate lipid synthesis; homologous to Pdr17p; protein abundance increases in response to DNA replication stress	by-3-14	YPR065W	ROX1	-0.664451	0.00496102	0.269894	0.14216	No	22	Yes	No
YGL157W	NADPH-dependent aldehyde reductase; utilizes aromatic and alophatic aldehyde substrates; member of the short-chain dehydrogenase/reductase superfamily	by-3-14	YPR065W	ROX1	-0.655171	1.73e-06	-0.0333562	0.881252	No	16	No	No
YHR094C	Low-affinity glucose transporter of the major facilitator superfamily; expression is induced by Hxk2p in the presence of glucose and repressed by Rgt1p when glucose is limiting; HXT1 has a paralog, HXT6, what arose from the whole genome duplication	by-3-14	YPR065W	ROX1	-2.10701	1e-08	0.0325962	0.790652	No	26	Yes	No
YJR048W	Cytochrome c, isoform 1; also known as iso-1-cytochrome c; electron carrier of mitochondrial intermembrane space that transfers electrons from ubiquinone-cytochrome c oxidoreductase to cytochrome c oxidase during cellular respiration; CYC1 has a paralog, CYC7, that arose from the whole genome duplication; human homolog CYC1 can complement yeast null mutant; mutations in human CYC1 cause insulin-r…	by-3-14	YPR065W	ROX1	1.31153	3.29e-05	-0.231404	0.246057	No	12	Yes	No
YLR203C	Specific translational activator for the mitochondrial COX1 mRNA; loosely associated with the matrix face of the mitochondrial inner membrane; localizes to vacuole membrane in response to H2O2; influences both COX1 mRNA translation and Cox1p assembly into cytochrome c oxidase; binds to heme B, which may be a mechanism for sensing oxygen levels in order to regulate cytochrome c oxidase biogenesis	by-3-14	YPR065W	ROX1	0.452487	8.95e-06	-0.250591	0.0684027	No	12	No	No
YOL143C	Lumazine synthase (DMRL synthase); catalyzes synthesis of immediate precursor to riboflavin; DMRL synthase stands for 6,7-dimethyl-8-ribityllumazine synthase	by-3-14	YPR065W	ROX1	-1.27578	6.45e-20	-1.34259	6.49e-33	Yes	19	Yes	No
YOR066W	Activator of G1-specific transcription factors MBF and SBF; involved in regulation of the timing of G1-specific gene transcription and cell cycle initiation; localization is cell-cycle dependent and regulated by Cdc28p phosphorylation; MSA1 has a paralog, MSA2, that arose from the whole genome duplication	by-3-14	YPR065W	ROX1	0.668781	0.000253705	0.584497	0.00193834	Yes	19	No	No
YHR047C	Arginine/alanine amino peptidase; overproduction stimulates glycogen accumulation; AAP1 has a paralog, APE2, that arose from the whole genome duplication	by-3-14	YPR065W	ROX1	0.515974	0.000136663	0.361572	0.000560448	Yes	42	No	No
YHR179W	Conserved NADPH oxidoreductase containing flavin mononucleotide (FMN); responsible for geraniol reduction into citronellol during fermentation; homologous to Oye3p with different ligand binding and catalytic properties; may be involved in sterol metabolism, oxidative stress response, and programmed cell death; protein abundance increases in response to DNA replication stress	by-3-14	YPR065W	ROX1	0.599022	0.00374771	0.646943	1.11e-05	Yes	32	No	No
YDR044W	Coproporphyrinogen III oxidase; oxygen-requiring enzyme that catalyzes sixth step in heme biosynthetic pathway; transcription is repressed by oxygen and heme (via Rox1p and Hap1p); human homolog CPOX can complement yeast mutant and allow growth of haploid null after sporulation of a heterozygous diploid	by-3-14	YPR065W	ROX1	2.76856	1.65e-09	3.4751	5.56e-28	Yes	39	Yes	Yes
YMR189W	P subunit of the mitochondrial glycine decarboxylase complex; glycine decarboxylase is required for the catabolism of glycine to 5,10-methylene-THF; expression is regulated by levels of 5,10-methylene-THF in the cytoplasm	by-3-14	YPR065W	ROX1	-1.46709	3.9e-08	0.0636563	0.747521	No	39	Yes	No
YOR010C	Putative cell wall mannoprotein; member of the Srp1p/Tip1p family of serine-alanine-rich proteins; transcription is induced by cold shock and anaerobiosis; TIR2 has a paralog, TIR3, that arose from the whole genome duplication	by-3-14	YPR065W	ROX1	1.26001	5.83e-07	1.25463	1.68e-07	Yes	54	Yes	No
YFL026W	Receptor for alpha-factor pheromone; seven transmembrane-domain GPCR that interacts with both pheromone and a heterotrimeric G protein to initiate the signaling response that leads to mating between haploid a and alpha cells	by-3-14	YPR065W	ROX1	4.7985	1.25e-11	0.00383694	0.985596	No	55	Yes	No
YNL145W	Mating pheromone a-factor; made by a cells; interacts with alpha cells to induce cell cycle arrest and other responses leading to mating; biogenesis involves C-terminal modification, N-terminal proteolysis, and export; also encoded by MFA1	by-3-14	YPR065W	ROX1	5.99123	4.17e-11	0.0121642	0.908348	No	55	Yes	No
YBL016W	Mitogen-activated serine/threonine protein kinase involved in mating; phosphoactivated by Ste7p; substrates include Ste12p, Far1p, Bni1p, Sst2p; inhibits invasive growth during mating by phosphorylating Tec1p, promoting its; inhibits recruitment of Ste5p, Cdc42p-mediated asymmetry and mating morphogenesis	by-3-14	YPR065W	ROX1	3.97109	6.12e-09	-0.0365522	0.61264	No	55	Yes	No
YDR103W	Pheromone-responsive MAPK scaffold protein; couples activation of the G-protein-coupled pheromone receptor to MAPK activation; intramolecular interaction of PH and VWA domains blocks activation of assembled signaling cascade components (Ste11p, Ste7p and Fus3p) under basal conditions; Gbeta-gamma (Ste4p-Ste18p)-dependent docking at the plasma membrane and binding of PI(4,5)P2 by the PH domain rel…	by-3-14	YPR065W	ROX1	1.79945	0.000206168	0.71127	0.0552587	No	55	Yes	No
YDR461W	Mating pheromone a-factor; made by a cells; interacts with alpha cells to induce cell cycle arrest and other responses leading to mating; biogenesis involves C-terminal modification, N-terminal proteolysis, and export; also encoded by MFA2	by-3-14	YPR065W	ROX1	4.64753	9.71e-10	0.0211854	0.821499	No	55	Yes	No
YGL032C	Adhesion subunit of a-agglutinin of a-cells; C-terminal sequence acts as a ligand for alpha-agglutinin (Sag1p) during agglutination, modified with O-linked oligomannosyl chains, linked to anchorage subunit Aga1p via two disulfide bonds	by-3-14	YPR065W	ROX1	4.217	3.67e-07	-0.000240349	0.998824	No	55	Yes	No
YGL192W	mRNA N6-adenosine methyltransferase required for entry into meiosis; mediates N6-adenosine methylation of bulk mRNA during the induction of sporulation which includes the meiotic regulators IME1, IME2 and IME4 itself; repressed in haploids via production of antisense IME4 transcripts; transcribed in diploid cells where antisense transcription is repressed; orthologous to human METTL3 (MT-A70)	by-3-14	YPR065W	ROX1	0.934417	6.45e-05	-0.0139418	0.959318	No	55	No	No
YGR044C	Zinc finger protein involved in control of meiosis; prevents meiosis by repressing IME1 expression and promotes mitosis by activating CLN2 expression; directly repressed by a1-alpha2 regulator; mediates cell type control of sporulation; relocalizes from nucleus to cytoplasm upon DNA replication stress	by-3-14	YPR065W	ROX1	1.79873	0.000124594	-0.0611224	0.539696	No	55	No	No
YIL015W	Aspartyl protease; secreted into the periplasmic space of mating type a cell; helps cells find mating partners; cleaves and inactivates alpha factor allowing cells to recover from alpha-factor-induced cell cycle arrest	by-3-14	YPR065W	ROX1	3.89083	7.62e-10	0.0108463	0.945652	No	55	Yes	No
YJL157C	CDK inhibitor and nuclear anchor; during the cell cycle Far1p sequesters the GEF Cdc24p in the nucleus; phosphorylation by Cdc28p-Cln results in SCFCdc4 complex-mediated ubiquitin-dependent degradation, releasing Cdc24p for export and activation of GTPase Cdc42p; in response to pheromone, phosphorylation of Far1p by MAPK Fus3p results in association with, and inhibition of Cdc28p-Cln, as well as …	by-3-14	YPR065W	ROX1	2.00026	5.47e-06	0.362119	0.14351	No	55	Yes	No
YJR086W	G protein gamma subunit; forms a dimer with Ste4p to activate the mating signaling pathway, forms a heterotrimer with Gpa1p and Ste4p to dampen signaling; C-terminus is palmitoylated and farnesylated, which are required for normal signaling	by-3-14	YPR065W	ROX1	3.17857	5.36e-06	-0.0216925	0.758809	No	55	Yes	No
YKL209C	Plasma membrane ATP-binding cassette (ABC) transporter; required for the export of a-factor, catalyzes ATP hydrolysis coupled to a-factor transport; contains 12 transmembrane domains and two ATP binding domains; expressed only in MATa cells; human homolog ABCB1 mediates multidrug resistance in many chemotherapy-resistant tumors by effluxing toxic compounds from the cell	by-3-14	YPR065W	ROX1	2.46138	2.07e-10	0.0290413	0.898737	No	55	Yes	No
YLR452C	GTPase-activating protein for Gpa1p; regulates desensitization to alpha factor pheromone; also required to prevent receptor-independent signaling of the mating pathway; member of the RGS (regulator of G-protein signaling) family	by-3-14	YPR065W	ROX1	2.06913	1.23e-06	0.00216686	0.993818	No	55	Yes	No
YOR212W	G protein beta subunit; forms a dimer with Ste18p to activate mating signaling pathway, forms heterotrimer with Gpa1p and Ste18p to dampen signaling; pheromone-induced phosphorylation plays critical role in chemotropism; may recruit Rho1p to polarized growth site during mating; contains WD40 repeats	by-3-14	YPR065W	ROX1	2.82188	2.66e-09	-0.121422	0.243511	No	55	Yes	No
YPR122W	Haploid specific endoprotease of a-factor mating pheromone; performs one of two N-terminal cleavages during maturation of a-factor mating pheromone; required for axial budding pattern of haploid cells	by-3-14	YPR065W	ROX1	1.07578	0.00111109	0.0123753	0.964698	No	55	Yes	No
YEL047C	Soluble fumarate reductase; required with isoenzyme Osm1p for anaerobic growth; may interact with ribosomes, based on co-purification experiments; authentic, non-tagged protein is detected in purified mitochondria in high-throughput studies; similar to Arxula adeninovorans fumarate reductase; protein abundance increases in response to DNA replication stress; FRD1 has a paralog, OSM1, that arose f…	by-3-14	YPR065W	ROX1	1.27968	8.99e-23	1.27715	2.15e-20	Yes	61	Yes	No
YBR201C-A	Putative protein of unknown function	by-3-14	YPR065W	ROX1	0.799093	0.00864031	2.28222	1.85e-19	Yes	61	No	No
YGR180C	Ribonucleotide-diphosphate reductase (RNR) small subunit; the RNR complex catalyzes the rate-limiting step in dNTP synthesis and is regulated by DNA replication and DNA damage checkpoint pathways via localization of the small subunits; relocalizes from nucleus to cytoplasm upon DNA replication stress; RNR4 has a paralog, RNR2, that arose from the whole genome duplication	by-3-14	YPR065W	ROX1	0.76807	3.27e-07	0.829192	2.47e-13	Yes	61	Yes	No
YIL066C	Minor isoform of large subunit of ribonucleotide-diphosphate reductase; the RNR complex catalyzes rate-limiting step in dNTP synthesis, regulated by DNA replication and DNA damage checkpoint pathways via localization of small subunits; RNR3 has a paralog, RNR1, that arose from the whole genome duplication	by-3-14	YPR065W	ROX1	1.71175	2.59e-08	4.00038	1.17e-47	Yes	61	Yes	No
YJL026W	Ribonucleotide-diphosphate reductase (RNR), small subunit; the RNR complex catalyzes the rate-limiting step in dNTP synthesis and is regulated by DNA replication and DNA damage checkpoint pathways via localization of the small subunits; RNR2 has a paralog, RNR4, that arose from the whole genome duplication	by-3-14	YPR065W	ROX1	0.472793	0.00848386	0.855155	9.65e-07	Yes	61	Yes	No
YBL029W	Non-essential protein of unknown function	by-2-34	YHL027W	RIM101	-0.929645	0.000288652	-0.476618	0.04708	No	0	No	No
YBR054W	Protein with a putative role in response to acid stress; null mutant is sensitive to acetic acid; transcription is regulated by Haa1p and induced in the presence of acetic acid; protein observed in plasma membrane foci in the presence of acetic acid; the authentic, non-tagged protein is detected in a phosphorylated state in highly purified mitochondria in high-throughput studies	by-2-34	YHL027W	RIM101	-2.4767	1.54e-06	-0.190363	0.171115	No	0	Yes	No
YBR177C	Acyl-coenzymeA:ethanol O-acyltransferase; plays a minor role in medium-chain fatty acid ethyl ester biosynthesis; possesses short-chain esterase activity; localizes to lipid particles and the mitochondrial outer membrane; EHT1 has a paralog, EEB1, that arose from the whole genome duplication	by-2-34	YHL027W	RIM101	-0.624345	5.21e-05	-0.327487	0.102279	No	0	Yes	No
YBR286W	Vacuolar aminopeptidase Y; processed to mature form by Prb1p	by-2-34	YHL027W	RIM101	-0.489057	0.00506271	-0.364549	0.00506884	Yes	0	No	No
YDR284C	Diacylglycerol pyrophosphate (DGPP) phosphatase; zinc-regulated vacuolar membrane-associated lipid phosphatase, dephosphorylates DGPP to phosphatidate (PA) and Pi, then PA to diacylglycerol; involved in lipid signaling and cell metabolism	by-2-34	YHL027W	RIM101	-0.572792	1.11e-07	-0.828577	2.56e-12	Yes	0	No	Yes
YEL059C-A	Subunit of the mitochondrial inner membrane peptidase (IMP); IMP is required for maturation of mitochondrial proteins of the intermembrane space; Som1p facilitates cleavage of a subset of substrates; contains twin cysteine-x9-cysteine motifs	by-2-34	YHL027W	RIM101	2.50151	1.51e-09	1.59297	6.25e-07	Yes	0	No	No
YER011W	Cell wall mannoprotein; expression is downregulated at acidic pH and induced by cold shock and anaerobiosis; abundance is increased in cells cultured without shaking; member of the Srp1p/Tip1p family of serine-alanine-rich proteins	by-2-34	YHL027W	RIM101	-4.66673	3.74e-22	-4.75473	1.14e-19	Yes	0	Yes	No
YER092W	Non-essential INO80 chromatin remodeling complex subunit; deletion affects telomere maintenance via recombination	by-2-34	YHL027W	RIM101	-0.498917	0.00316432	-0.569217	0.000155284	Yes	0	No	No
YER130C	Transcription factor that binds IME1 Upstream Activation Signal (UAS)ru; COM2 transcription is regulated by Haa1p, Sok2p and Zap1p transcriptional activators; may bind the IME1 promoter under all growth conditions to negatively regulate its transcription in the absence of a positive regulator that binds more effectively; repressor activity may depend on phosphorylation by PKA; C. albicans homolog…	by-2-34	YHL027W	RIM101	0.583577	0.00576368	0.372275	0.103032	No	0	Yes	No
YGL071W	Transcription factor involved in iron utilization and homeostasis; binds consensus site PyPuCACCCPu and activates transcription in response to changes in iron availability; in iron-replete conditions localization is regulated by Grx3p, Grx4p, and Fra2p, and promoter binding is negatively regulated via Grx3p-Grx4p binding; AFT1 has a paralog, AFT2, that arose from the whole genome duplication; rel…	by-2-34	YHL027W	RIM101	0.929601	4.38e-08	0.558886	0.0380485	No	0	Yes	No
YGL255W	High-affinity zinc transporter of the plasma membrane; responsible for the majority of zinc uptake; transcription is induced under low-zinc conditions by the Zap1p transcription factor	by-2-34	YHL027W	RIM101	2.50215	2.94e-13	0.203646	0.315535	No	0	Yes	No
YGR144W	Thiazole synthase; abundant protein involved in the formation of the thiazole moiety of thiamine during thiamine biosynthesis; acts more as a co-substrate rather than an enzyme by providing the sulphur source for thiazole formation; undergoes a single turnover only; required for mitochondrial genome stability in response to DNA damaging agents	by-2-34	YHL027W	RIM101	1.70327	6.39e-06	1.48622	0.00200362	Yes	0	No	No
YHL044W	Putative integral membrane protein; member of DUP240 gene family; green fluorescent protein (GFP)-fusion protein localizes to the plasma membrane in a punctate pattern	by-2-34	YHL027W	RIM101	-1.06771	0.00169182	-0.0408127	0.463174	No	0	No	No
YIL121W	Plasma membrane transporter of the major facilitator superfamily; member of the 12-spanner drug:H(+) antiporter DHA1 family; exports copper; has broad substrate specificity and can transport many mono- and divalent cations; transports a variety of drugs and is required for resistance to quinidine, barban, cisplatin, and bleomycin; contributes to potassium homeostasis; expression is regulated by c…	by-2-34	YHL027W	RIM101	0.750868	2.18e-06	1.2059	2.53e-05	Yes	0	Yes	No
YJR149W	Putative protein of unknown function; green fluorescent protein (GFP)-fusion protein localizes to the cytoplasm	by-2-34	YHL027W	RIM101	0.844298	6.8e-05	1.08209	1.43e-06	Yes	0	No	No
YKL008C	Ceramide synthase component; involved in synthesis of ceramide from C26(acyl)-coenzyme A and dihydrosphingosine or phytosphingosine, functionally equivalent to Lag1p; LAC1 has a paralog, LAG1, that arose from the whole genome duplication	by-2-34	YHL027W	RIM101	-0.46294	0.00622073	-0.0904893	0.608348	No	0	No	No
YKL062W	Stress-responsive transcriptional activator; activated in stochastic pulses of nuclear localization in response to various stress conditions; binds DNA at stress response elements of responsive genes, inducing gene expression; involved in diauxic shift	by-2-34	YHL027W	RIM101	-1.30604	1.38e-15	-0.180569	0.26874	No	0	Yes	No
YLL054C	Putative protein of unknown function with similarity to Pip2p; an oleate-specific transcriptional activator of peroxisome proliferation; YLL054C is not an essential gene	by-2-34	YHL027W	RIM101	0.553931	0.000737341	-0.170309	0.330145	No	0	No	No
YLR100W	3-keto sterol reductase; catalyzes the last of three steps required to remove two C-4 methyl groups from an intermediate in ergosterol biosynthesis; mutants are sterol auxotrophs; mutation is functionally complemented by human HSD17B7	by-2-34	YHL027W	RIM101	0.309907	0.00416199	0.0232751	0.900979	No	0	Yes	No
YLR108C	Protein of unknown function; green fluorescent protein (GFP)-fusion protein localizes to the nucleus; YLR108C is not an esssential gene; protein abundance increases in response to DNA replication stress; YLR108C has a paralog, YDR132C, that arose from the whole genome duplication	by-2-34	YHL027W	RIM101	-0.827399	0.0012229	-0.00942946	0.964633	No	0	No	No
YLR408C	Subunit of the BLOC-1 complex involved in endosomal maturation; green fluorescent protein (GFP)-fusion protein localizes to the endosome; YLR408C is not an essential gene	by-2-34	YHL027W	RIM101	-0.934249	0.0028506	-0.834614	0.00717866	Yes	0	No	No
YML131W	Protein of unknown function; similar to medium chain dehydrogenase/reductases; expression induced by stresses including osmotic shock, DNA damaging agents, and other chemicals; GFP-fusion protein localizes to the cytoplasm; protein abundance increases in response to DNA replication stress	by-2-34	YHL027W	RIM101	1.77934	5.76e-14	1.73821	1.72e-14	Yes	0	No	No
YNL234W	Protein of unknown function with similarity to globins; has a functional heme-binding domain; mutant has aneuploidy tolerance; transcription induced by stress conditions; may be involved in glucose signaling or metabolism; regulated by Rgt1	by-2-34	YHL027W	RIM101	-0.570947	0.0051632	0.104342	0.566408	No	0	Yes	No
YOR264W	Daughter cell-specific protein, may help establish daughter fate; relocalizes from bud neck to cytoplasm upon DNA replication stress	by-2-34	YHL027W	RIM101	-0.504029	0.00162821	-0.0153181	0.94329	No	0	No	No
[truncated: 7,526 more rows]

## Sheet: Table S5
Table S5. The transcriptomes (log2TPM) of two biological replicates for 100 TF knockouts and the wild-type strain in RM.
[truncated: 214 more rows]
[truncated: 5,000 more columns]

## Sheet: Table S6
Table S6. Information on DEGs in the conserved category.
TF_ID	TF_Systematic_Name	TF_Strandard_Name	DEG_Number	Conserved_DEG_number	Ratio_of_Conserved_DEGs
by-1-30	YMR070W	MOT3	117	39	0.333333
by-1-41	YOR032C	HMS1	157	2	0.0127389
[truncated: 98 more rows]

## Sheet: Table S7
Table S7. The values of morphological traits for replicates of 100 TF knockouts and the wild-type strain in BY and RM.
[truncated: 2,431 more rows]
[truncated: 138 more columns]

[truncated: 5 more sheets: Table S8, Table S9, Table S10, Table S11, Table S12]
